# Supplementary material for: Understanding undergraduate students’ eHealth usage and views of the patient-provider relationship
Source: PLoS One. 2022 Apr 14;17(4):e0266802. doi: 10.1371/journal.pone.0266802 (PMC9009692; doi:10.1371/journal.pone.0266802)
Supplement: S3 File — (CSV) [file pone.0266802.s006.csv]

What is your age?	What is your class rank? (based on semester hours)	What is your gender identity? - Selected Choice	What is your gender identity? - Other - Text	What is your racial or ethnic identification? - Selected Choice	What is your racial or ethnic identification? - Other - Text	What is your major?	Do you intend to pursue a health related career (medical, dental, physician assistant, physical therapy, occupational therapy, etc.)?	Have you taken an introductory health course at the university/college level? (i.e. Health 1000 at ECU)	Do you have any pre-existing health conditions?	Where do you get your health information? - Selected Choice	Where do you get your health information? - Online source (type in name of sources) - Text	When you look up health information, who is it for usually? (Mark all that apply)	How often do you use online sources when making decisions about your health?	Rank what sources you prioritize when making health decisions (1 = top priority, 8 = lowest priority) - Family	Rank what sources you prioritize when making health decisions (1 = top priority, 8 = lowest priority) - Friends	Rank what sources you prioritize when making health decisions (1 = top priority, 8 = lowest priority) - Partner	Rank what sources you prioritize when making health decisions (1 = top priority, 8 = lowest priority) - Medical provider	Rank what sources you prioritize when making health decisions (1 = top priority, 8 = lowest priority) - Online source: Social media	Rank what sources you prioritize when making health decisions (1 = top priority, 8 = lowest priority) - Online source: Health information websites	Rank what sources you prioritize when making health decisions (1 = top priority, 8 = lowest priority) - Television	Rank what sources you prioritize when making health decisions (1 = top priority, 8 = lowest priority) - Other	Rank what sources you prioritize when making health decisions (1 = top priority, 8 = lowest priority) - Other - Text	How accurate do you believe your source of health information is?	Do you believe you have the skills to understand and utilize the health information you gather from the internet?	Do you feel comfortable when you are meeting with a physician?	What model of relationship do you believe most patient-physician relationships follow?	What model of relationship would you like to have with your physician?	Has your ability to access online health sources changed your relationship with your physician or medical provider?	Do you currently have a primary care physician?	When/if you see a medical provider, do you consult with them about the information you find through online sources?	When/if you see a medical provider, do you feel confident/comfortable when telling them about the information you find through online health sources?	Does the gender of your physician influence your level of trust during appointments?	What is the gender identity of your physician?	Are there barriers that restrict or prohibit you from discussing health information you find with your physician?	Please explain.	Are you encouraged by your physician to research health information on your own?	eHEALS question 1 from Norman CD, Skinner HA. eHEALS: The eHealth Literacy Scale. J Med Internet Res. 2006 Nov 14;8(4):e27.	eHEALS question 2 from Norman CD, Skinner HA. eHEALS: The eHealth Literacy Scale. J Med Internet Res. 2006 Nov 14;8(4):e27.	eHEALS question 3 from Norman CD, Skinner HA. eHEALS: The eHealth Literacy Scale. J Med Internet Res. 2006 Nov 14;8(4):e27.	eHEALS question 4 from Norman CD, Skinner HA. eHEALS: The eHealth Literacy Scale. J Med Internet Res. 2006 Nov 14;8(4):e27.	eHEALS question 5 from Norman CD, Skinner HA. eHEALS: The eHealth Literacy Scale. J Med Internet Res. 2006 Nov 14;8(4):e27.	eHEALS question 61 from Norman CD, Skinner HA. eHEALS: The eHealth Literacy Scale. J Med Internet Res. 2006 Nov 14;8(4):e27.	eHEALS question 7 from Norman CD, Skinner HA. eHEALS: The eHealth Literacy Scale. J Med Internet Res. 2006 Nov 14;8(4):e27.	eHEALS question 8 from Norman CD, Skinner HA. eHEALS: The eHealth Literacy Scale. J Med Internet Res. 2006 Nov 14;8(4):e27.	ID
Key: 1 = 18-20, 2 = 21-24, 3 = 25+	Key: 1 = freshman, 2 = sophomore, 3 = junior, 4 = senior	Key: 1= female, 2 = male, 3 = other, 4 = do not wish to answer		Key: 1 = American Indian or Alaska Native, 2 = Asian, 3 = Black or African American, 4 = Hispanic or Latino, 5 = Native Hawaiian or Other Pacific Islander, 6 = White, 7 = Other, 8 = Do not wish to answer			Key: 1 = yes, 2 = no	Key: 1 = yes, 2 = no	Key: 1 = yes, 2 = no	Key: 1 = Online source, 2 = Personal source (family, friend, etc.), 3 = Medical source (family doctor, physician, etc.), 4 = School source (health center, health class, teacher, etc.)		Key: 1 = Self, 2 = Partner, 3 = Friend, 4 = Family, 5 = Other	1 = All the time, 2 = Almost every time, 3 = Occasionally, 4 = Very seldom, 5 = Not at all										Key: 1 = Very accurate, 2 = Somewhat accurate, 3 = Average, 4 = Not very accurate, 5 = Not accurate at all	Key: 1 = Yes, 2 = No	Key: 1 = All the time, 2 = Almost every time, 3 = Occasionally, 4 = Very seldom, 5 = Not at all	Key: 1 = Guardian/Paternalistic in which the patient submits to objective/non-personal values while the provider acts as a guardian and decides all actions for the patient; 2 = Counselor/Advisor in which the patient has some personal understanding relevant to medical care while the provider acts as a counselor or adviser; 3 = Technical Expert in which the patient has the choice of, and control ov…	Key: 1 = Guardian/Paternalistic in which the patient submits to objective/non-personal values while the provider acts as a guardian and decides all actions for the patient; 2 = Counselor/Advisor in which the patient has some personal understanding relevant to medical care while the provider acts as a counselor or adviser; 3 = Technical Expert in which the patient has the choice of, and control ov…	Key: 1 = Yes, 2 = Somewhat, 3 = No	Key: 1 = Yes, 2 = No, 3 = Do not wish to answer	Key: 1 = Yes, 2 = No	Key: 1 = Yes, 2 = No	Key: 1 = Yes, 2 = Somewhat, 3 = No	Key: 1 = Male, 2 = Female, 3 = Other, 4 = Do not wish to answer	Key: 1 = All the time, 2 = Almost every time, 3 = Occasionally, 4 = Very seldom, 5 = Not at all	Students were given the option to explain any barriers that restricted or prohibited them from discussing health information they find with their medical provider.	Key: 1 = All the time, 2 = Almost every time, 3 = Occasionally, 4 = Very seldom, 5 = Not at all	Key: 1 = Strongly agree, 2 = Agree, 3 = Neither agree nor disagree, 4 = Disagree, 5 = Strongly disagree	Key: 1 = Strongly agree, 2 = Agree, 3 = Neither agree nor disagree, 4 = Disagree, 5 = Strongly disagree	Key: 1 = Strongly agree, 2 = Agree, 3 = Neither agree nor disagree, 4 = Disagree, 5 = Strongly disagree	Key: 1 = Strongly agree, 2 = Agree, 3 = Neither agree nor disagree, 4 = Disagree, 5 = Strongly disagree	Key: 1 = Strongly agree, 2 = Agree, 3 = Neither agree nor disagree, 4 = Disagree, 5 = Strongly disagree	Key: 1 = Strongly agree, 2 = Agree, 3 = Neither agree nor disagree, 4 = Disagree, 5 = Strongly disagree	Key: 1 = Strongly agree, 2 = Agree, 3 = Neither agree nor disagree, 4 = Disagree, 5 = Strongly disagree	Key: 1 = Strongly agree, 2 = Agree, 3 = Neither agree nor disagree, 4 = Disagree, 5 = Strongly disagree	Unique identifier for each participant
1	1	1		3		Biology	1	3	1	3		1	4	2	4	3	1	5	7	6	8		1	1	1	5	5	2	1	1	1	1	2	5		5	3	3	3	3	3	3	3	3	620
1	2	2		6		Criminal Justice	2	1	2	3		4	3	1	3	2	4	5	6	7	8		3	1	2	3	3	1	2	1	1	3	1	3		3	3	3	3	3	3	3	3	3	51
1	1	1		6		Dance	2	2	2	1,2,3		1,3	3	1	4	5	2	7	3	6	8		2	1	1	4	4	3	1	2	1	3	1	5		5	3	3	4	3	2	3	2	3	3
1	1	2		2		Biology	1	1	2	3		1,2,3,4	3	1	3	2	4	5	6	7	8		2	1	1	1	3	1	1	1	1	3	2	4		2	1	1	1	1	1	1	2	1	4
1	1	2		8		B.S. in Engineering	2	2	2	2		1,4	2	3	4	5	2	6	1	7	8		2	1	4	3	5	2	2	1	1	3	5	4		3	2	2	2	2	2	2	2	2	46
1	1	2		2		pre-med	1	2	2	2,3,4		1,4	3	2	6	3	1	4	5	7	8		1	1	1	3	3	3	2	2	2	3	1	5		1	1	1	1	1	2	1	2	2	420
1	1	2		4		Biology	1	2	2	3		1	4	2	4	3	1	5	6	7	8		1	2	1	4	1	3	2	2	1	3	1	5		5	5	5	5	5	5	5	5	5	72
1	2	1		6		undecided	1	1	2	2		1,2	3	5	7	6	1	3	2	8	4	google	3	1	4	3	3	1	2	1	1	2	5	3	depending on gender	4	2	2	2	2	2	2	2	3	35
1	1	2		6		Engineering with a concentration in Mechanical Engineering	2	2	1	3		1	3	3	4	5	1	6	2	7	8		1	1	1	3	3	3	1	1	1	3	1	5		3	2	2	2	2	2	2	2	2	354
1	1	2		3		Kinesiology	1	1	2	1		5	1	1	2	4	5	6	3	7	8		1	1	2	5	5	3	1	1	1	3	2	5		4	1	1	1	1	1	1	1	1	469
3	3	1		3		Social Work	2	1	1	2,3,4		1,4	2	3	4	5	2	7	1	6	8		2	1	2	1	3	2	1	1	1	2	1	4		2	1	2	2	2	2	2	2	2	2
1	2	2		6		Business Management	2	1	2	2		1	1	1	4	5	2	6	3	7	8		3	1	2	3	1	2	1	2	2	2	5	3		4	3	3	2	4	4	3	4	3	63
2	4	2		3		Psychology	1	1	2	3		1,4	2	3	4	2	1	6	5	7	8		1	2	1	3	3	3	1	2	2	3	1	5		5	3	3	4	3	3	4	4	4	99
1	1	1		6		biology	1	1	1	1,2,3,4		1	3	2	4	3	1	5	6	7	8		3	1	1	1	5	3	1	1	2	2	2	4		4	4	4	4	4	2	3	2	5	13
1	1	1		6		Undecided	2	1	2	2,3		1	3	3	4	5	2	6	1	7	8		3	1	1	1	3	2	1	1	1	3	2	5		5	2	1	1	1	1	1	1	1	19
1	1	2		3		Biology	2	2	2	2,3		1,2,3,4	3	2	3	4	1	6	5	7	8		2	1	1	3	5	3	1	2	1	3	2	5		5	4	4	4	3	4	2	2	4	62
2	4	1		3		psychology	2	1	2	3		1,3,4	3	2	4	3	1	5	6	7	8		2	1	2	1	3	3	2	2	1	3	2	3	.	4	3	3	2	2	3	2	3	2	666
2	4	2		6		Electrical Engineering	2	3	1	3		1,2,3,4	3	2	5	4	1	6	3	7	8		1	1	1	3	3	3	1	2	1	3	1	5		3	1	1	1	1	1	1	1	1	366
1	1	1		6		public health	1	2	2	3		1	4	1	3	7	2	4	5	6	8		1	1	1	3	5	2	1	2	1	3	2	5		3	2	3	2	2	3	3	4	3	381
1	1	1		6		Biology	1	3	1	3		1,3,4	3	2	4	5	1	6	3	7	8		1	1	2	4	4	2	1	2	2	1	2	3	I feel as if I should listen to what they say and not the internet because my physician is most likely more reliable.	3	2	2	3	2	2	3	1	4	530
1	1	2		3		Engineering	2	3	2	3		1	3	2	4	6	1	5	3	7	8		2	1	2	3	5	3	1	1	1	3	1	5		2	2	1	3	3	1	4	3	2	518
1	1	2		6		Engineering	2	2	2	2,3		1,3,4	3	3	4	5	1	6	2	7	8		1	1	1	3	3	3	1	1	1	3	2	5		3	1	1	2	1	2	2	1	1	84
1	2	1		6		Art	2	1	2	3		1,4	4	3	5	4	1	6	2	7	8		1	1	2	3	3	3	1	2	2	2	1	4		4	2	3	4	3	4	2	3	3	24
1	1	1		6		Biology	1	2	2	3		1	3	2	5	4	1	6	3	7	8		2	1	1	4	4	3	1	1	1	2	2	5		3	2	2	3	2	2	3	2	3	206
2	4	2		6		fashion merchandising	2	1	2	3		1,3,4	3	3	5	4	1	6	2	7	8		2	1	2	4	4	3	2	1	1	2	5	4		4	1	3	2	2	3	3	3	3	56
2	3	3	Non-binary	6		Biochemistry	2	1	1	3		1,3,4	2	4	1	7	2	5	3	6	8		1	1	2	3	4	2	1	2	2	1	2	4	I know how and where to find general health information and resources, but I have trouble finding more specified information that could answer my specific health questions.	3	2	4	1	2	4	2	2	4	74
1	1	2		6		Business	2	3	2	2,3		1	2	2	4	6	1	7	3	8	5		1	1	1	3	3	3	1	1	1	3	1	4		3	1	1	1	1	1	1	1	1	655
1	3	1		6		Business Administration, Marketing	2	1	2	3,4		1,3	3	3	5	4	1	6	2	7	8		1	1	1	4	4	3	1	1	1	3	1	5		4	2	2	3	2	2	2	2	2	32
1	1	2		1		Biology	2	2	2	1,3,4		1,4	3	5	6	4	1	7	2	3	8		2	1	1	3	3	2	1	2	1	3	2	4		2	1	2	2	2	2	2	1	2	29
2	3	2		6		Biology	1	1	2	3		1	4	4	5	3	1	6	2	7	8		1	1	1	3	4	3	1	1	1	3	1	5		4	1	1	1	1	1	1	1	1	91
1	1	2		6		Biology	2	2	2	3		1	4	1	2	4	3	6	5	7	8		1	1	1	3	3	3	3	1	1	3	1	5		5	2	2	2	2	2	2	2	2	776
2	3	1		6		Public Health- Pre Health Professions	1	1	1	1,3		1,2,3,4	4	2	4	3	1	6	5	7	8		3	1	1	3	3	3	1	1	1	3	2	5		5	2	2	2	2	2	3	1	4	920
1	3	2		3		Biology & Computer Science	1	1	2	1,2,3		1,4	3	4	5	3	1	6	2	7	8		1	1	1	1	1	3	1	1	1	3	1	5		3	1	1	1	1	1	1	1	1	44
2	4	2		2		Computer Science	2	1	2	3		1,4	2	1	2	4	7	3	6	5	8		2	1	2	3	4	2	1	2	1	2	2	2		2	3	2	3	2	3	2	3	2	742
1	3	1		6		Communication with a concentration in Public Relations	2	1	2	3		1	3	5	6	4	1	3	2	7	8		2	1	2	3	3	2	1	2	2	1	2	3		4	1	2	2	2	2	2	1	3	100
1	1	1		6		Public Health: Pre-Health concentration	1	3	2	1,2,3,4	Medscape, WebMD, Mayo Clinic	1,2,3,4	3	2	4	5	1	6	3	7	8		2	1	2	1	3	3	1	1	1	3	2	5		3	2	2	2	2	2	2	2	2	450
1	2	1		6		Management Information Systems	2	1	2	1,3,4	WebMD, Google	1	4	2	3	7	1	5	6	4	8		2	1	2	3	3	3	2	1	1	1	2	4		2	2	3	3	3	2	2	1	1	167
2	3	2		6		Computer Science	2	1	2	3		1	4	2	4	3	1	7	5	6	8		2	1	2	3	3	3	2	2	1	3	1	4		3	2	2	2	2	2	2	2	2	479
1	1	2		3		Biology	1	2	2	3		1	4	2	3	4	1	6	5	7	8		2	1	2	3	3	3	1	1	2	3	1	4		4	1	1	2	2	2	3	2	3	918
1	1	2		3		Biology	1	2	2	2,3		1,4	3	1	2	3	4	5	6	7	8		1	1	1	4	3	1	1	1	1	3	1	4		4	2	2	2	2	3	2	2	4	984
1	1	2		6		Marketing	2	2	2	4		1,3,4	3	3	4	5	1	7	2	6	8		2	1	3	3	1	2	2	2	1	3	2	4		4	3	3	3	4	3	4	4	3	747
1	1	1		6		Biology	1	3	2	3		1,2	4	2	4	3	1	7	5	6	8		1	2	1	3	3	3	1	2	1	3	2	5		3	2	2	2	2	2	2	2	3	123
1	1	2		6		Biology	1	2	2	2,3,4		1,3,4	4	2	3	4	1	6	5	7	8		1	1	1	3	3	3	1	2	1	3	1	5		5	3	3	3	3	2	2	1	2	675
1	2	1		6		Biology	1	1	2	2,3,4		1,2,4	3	3	5	4	1	6	2	7	8		2	1	1	3	4	2	1	1	1	3	1	4	i do not feel at all that there is anything that i can’t talk about with my medical provider / physician.	3	2	2	2	2	3	3	2	3	390
3	3	1		6		Criminal Justice	2	2	1	3		1,2	4	3	5	4	1	6	2	7	8	Pharmasist	2	1	1	3	3	3	1	1	1	2	2	5		4	2	2	2	2	2	2	2	3	270
1	2	2		6		Theatre Education	2	1	1	3		1	4	2	4	3	1	6	5	7	8		2	1	1	3	5	3	1	2	1	3	2	5		3	2	4	2	2	2	4	2	2	828
1	2	2		6		Marketing	2	1	2	1,2,3,4		1,2,3,4	4	3	6	7	1	4	2	5	8		2	1	1	3	3	1	1	1	1	1	1	2		3	2	2	2	2	2	4	2	3	770
1	1	1		6		Exercise physiology	1	2	2	3		1	3	2	4	3	1	5	6	7	8		2	2	1	3	3	3	1	2	2	3	2	5		5	1	1	1	1	1	3	1	3	299
1	1	1		3		Biology Intended	1	2	2	2,3,4		1	3	2	5	4	1	7	3	6	8		2	2	2	3	3	3	1	2	1	2	2	3	Sometimes there is an healthy uncomfortable aura coming from some doctors that seek to maintain a professional relationship with patients rather than getting a little more personal thus allowing for a more comfortable environment where the patient feel sit is okay to share more personal information. It all comes down to the bedside manner of the physician.	4	3	2	3	4	4	4	2	4	891
2	4	2		6		Computer science	2	1	1	3		1	4	2	3	4	1	6	5	7	8		2	2	2	3	4	3	2	2	2	3	2	5		4	3	3	2	2	2	3	2	4	453
2	4	2		7	Black/White	Music Performance	2	1	2	2,3,4		1,2,4	5	3	5	4	1	6	2	7	8		2	1	2	4	4	3	1	2	2	3	2	5		3	3	4	2	3	4	3	2	4	710
1	2	2		6		Criminal Justice	2	1	2	2,3,4		1	1	1	3	4	2	6	5	7	8		1	1	1	4	4	3	1	2	1	3	2	5		5	1	1	1	1	1	3	3	2	623
1	2	2		3		Anthropology	2	1	2	2,3		1	3	4	5	6	1	3	2	7	8		2	1	2	3	3	3	1	1	1	3	2	4		3	2	2	2	2	2	2	2	2	273
1	1	2		6		Biology	1	3	2	1,2,3		1,4	4	3	4	5	1	7	2	6	8		2	1	1	3	3	3	2	1	1	3	1	4	I have definitely lied about how much something actually hurt in order to not seem over dramatic.	3	2	2	2	2	2	1	1	2	342
1	1	1		6		biology	1	1	2	2,3		1,3	3	2	4	5	1	6	3	7	8		1	1	2	1	4	2	2	2	1	2	2	2		3	1	1	1	1	1	1	1	1	687
1	1	1		3		Biology	1	2	2	1,2,3		1	2	3	4	5	1	6	2	7	8		3	1	2	3	3	2	1	1	1	1	2	4	Only if I am a little embarrassed	4	4	3	2	4	3	3	2	2	384
1	2	1		3		Criminal Justice and Philosophy	2	2	3	1,3		1,2,3,4	3	1	3	2	4	5	6	7	8		3	1	1	3	4	3	1	1	1	2	2	4		3	2	2	3	2	2	3	2	2	467
1	2	1		3		Psychology	2	1	2	3		1,3,4,5	4	3	4	5	1	6	2	7	8		2	1	2	3	5	3	1	1	1	2	2	4		3	3	3	2	2	3	3	2	3	726
2	2	2		3		Sports studies	1	3	2	3		1,4	5	1	5	4	2	6	3	7	8		2	1	4	3	1	3	2	2	2	1	2	3		3	3	3	1	2	3	3	3	3	759
1	1	1		6		Exercise Physiology	1	3	2	3		1	3	1	4	3	2	6	5	7	8		1	2	1	4	3	3	1	2	1	2	2	4		3	2	3	2	3	2	3	4	3	912
1	1	2		6		Sports Studies	2	2	1	3		1	3	1	3	4	2	5	6	7	8		2	1	3	1	3	2	1	2	1	2	2	2		3	3	3	3	2	4	3	3	3	31
1	2	1		3		N/A	2	1	2	3		1	4	3	4	5	1	6	2	8	7		2	2	1	1	3	2	1	2	2	3	1	5		2	3	2	2	4	2	2	2	3	296
1	1	2		7		Psychology	1	3	2	2		1	1	1	2	3	5	4	7	8	6		2	1	1	4	4	3	1	2	1	2	4	1		3	4	1	3	4	1	2	2	2	298
1	1	1		3		Biology	1	2	3	3		1,4	4	1	4	3	2	6	5	7	8		3	1	2	5	3	3	1	2	1	1	1	3		3	2	4	3	2	3	3	2	4	595
1	1	1		6		Nursing	1	2	2	3		1,4	3	2	3	4	1	5	6	7	8		2	1	1	3	3	2	1	2	1	3	2	4	If i feel it as being too personal.	4	2	2	2	2	2	1	2	3	949
1	1	1		8		Biology	1	3	1	2,3		1,4	3	2	3	4	1	6	5	7	8		3	1	2	4	3	3	1	2	2	3	2	4		5	2	2	2	2	2	1	1	4	536
2	4	1		6		Political Science with a concentration in Pre-Law	2	1	1	3		1	3	2	4	5	1	6	3	7	8		1	2	2	4	4	3	1	2	1	1	2	5		2	1	1	1	1	1	1	1	3	599
1	1	1		6		Biology, BS	1	2	1	2,3,4		1,3,4	3	2	3	5	1	6	4	7	8		1	1	1	3	3	3	1	1	1	2	2	4	Sometimes the information on the internet is not the most accurate so I do not always voice my research unless I feel it is necessary so my physician does not feel as though I am belittling their abilities as I have the upmost trust and confident in my physician.	3	2	2	2	2	2	2	2	3	539
1	1	1		6		Dance Performance and Choreography	2	2	2	2,3		1,2,3,4	3	2	5	3	1	6	4	7	8		2	1	1	3	3	3	2	2	1	3	2	4	If an adult/parent is present in the room or if I do not want to appear to be "stupid" or "dumb."	3	2	2	3	2	4	4	1	4	193
1	1	1		6		birth through kindergarten teacher education	2	2	2	3		1	3	2	4	5	1	7	3	6	8		1	1	2	3	1	1	2	2	2	2	2	3		4	3	3	2	3	2	2	4	3	172
1	3	1		6		communication	2	1	2	3		1	3	2	3	4	1	6	5	7	8		3	2	2	1	3	2	1	2	2	2	2	4		5	4	4	4	4	4	4	3	4	440
1	3	1		2		psychology	2	1	2	2		1	3	3	4	5	1	7	2	6	8		2	2	1	4	4	3	1	2	1	1	2	5		5	4	3	3	2	4	4	3	2	665
1	1	1		3		Biology/Music Education	2	2	2	3		1,3,4	3	3	4	5	1	7	2	6	8		2	1	1	3	1	3	1	2	2	1	2	4		4	2	2	2	3	3	2	2	3	840
1	2	1		6		Middle Grades Education	2	2	2	3		1,2,3,4	3	4	2	3	1	6	5	7	8		2	2	2	3	3	3	1	1	1	1	2	4	.	4	2	4	2	2	4	4	2	3	142
1	1	1		6		Biology	1	3	2	3		1	4	1	2	3	4	5	6	7	8		1	1	1	4	4	3	1	2	1	2	2	5		4	2	2	2	2	2	2	2	2	618
1	3	1		3		Neuroscience and psychology	1	1	2	3		4	3	1	2	3	4	5	6	7	8		3	2	4	3	5	2	2	1	2	3	4	1		2	2	4	3	1	5	3	1	4	872
1	1	2		7	Multiracial	Biology	1	2	2	1,2,3,4	Trusted websites that has a main focus of health and medical conditions.	1	3	3	5	4	1	7	2	6	8		2	1	2	3	3	2	1	1	1	1	1	4		1	1	1	2	1	1	1	1	1	611
1	1	2		3		psychology	2	2	2	2,3		1	4	1	2	3	4	5	6	7	8		2	2	1	4	5	3	3	2	1	1	2	4	Im usually very open	4	3	2	2	3	2	2	3	2	641
3	1	2		3		bachelor degree in biology	1	2	2	4		1	4	3	5	2	1	6	4	7	8		1	2	1	3	3	2	3	2	1	3	5	5		5	3	3	3	3	2	3	3	3	738
1	2	2		2		Biology	1	1	2	1,2,3,4	WebMD and Google	1,2,3,4	4	3	5	4	1	6	2	8	7	Random People	3	2	1	3	5	3	1	2	1	3	1	4		4	3	3	4	4	4	3	1	4	783
1	2	1		4		philosophy and sociology	2	1	2	3		1,3,4	4	3	4	5	1	6	2	7	8		1	1	1	1	1	2	1	1	1	3	2	4		5	2	2	2	2	2	1	2	2	82
2	3	2		6		Biology	1	1	2	3		1	3	4	6	5	1	3	2	7	8		2	2	1	1	4	2	1	2	2	2	1	5		5	3	3	3	2	2	2	2	3	363
1	1	1		7	hispanic	Biology	1	3	2	4		1,3,4	3	2	6	4	1	5	3	7	8		3	1	1	5	3	3	1	1	1	3	2	5		3	2	2	4	3	5	2	2	4	109
1	1	1		6		biology-premed track	1	2	1	3		4	3	1	3	4	2	7	5	6	8		2	2	2	3	5	1	1	1	1	2	2	5		5	5	4	1	2	3	3	1	5	555
1	1	1		3		Biology	1	1	2	1		1	2	1	3	4	2	5	6	7	8		2	1	1	3	3	1	1	1	1	1	2	1		1	1	1	1	2	2	2	2	2	389
1	1	1		6		Public Health	1	2	2	3,4		1,4	3	4	5	3	1	7	2	6	8		1	1	1	4	4	3	1	1	1	1	2	5		4	3	3	2	3	2	2	1	4	671
1	2	1		6		Biochemistry	1	1	1	1,3	healthline	1,3,4	3	3	4	6	1	5	2	7	8		3	1	2	3	3	2	1	2	1	1	2	5		4	2	2	2	2	2	2	2	2	116
1	1	1		4		Biology	1	3	1	1,2,3	Google	1,4	2	2	4	3	1	5	6	7	8		2	2	2	4	3	3	1	2	1	1	2	4		4	3	2	4	3	4	4	4	3	662
1	1	1		7	Biracial	Biology	1	3	1	2		1	1	1	2	5	4	6	3	7	8		3	1	2	4	3	3	1	1	1	3	2	5		4	3	2	2	2	2	2	1	3	341
1	1	1		6		Art	2	2	1	2,3		1,3	3	3	5	4	1	6	2	7	8		1	1	2	3	3	3	1	2	1	2	2	4		3	2	3	3	4	2	2	2	3	900
1	3	1		6		CRIMINAL JUSTICE	2	1	2	3,4		1	4	1	2	3	4	6	5	7	8		3	1	1	3	3	3	1	1	1	3	1	5		4	3	2	2	2	2	2	2	3	529
1	1	1		7	biracial	Biochemistry	1	2	2	3		1	1	2	3	4	1	6	5	7	8		2	1	2	1	1	2	1	1	1	1	2	3	Gender	3	2	2	2	2	4	2	1	3	813
1	3	1		3		Public Health	1	1	2	3		1	3	1	3	4	2	5	6	7	8		1	1	1	3	3	3	1	1	1	1	2	5		3	2	2	3	3	2	2	2	3	447
1	2	2		7	Mixed	Biology	1	2	2	1,2,3		1,3,4	3	3	4	7	1	5	2	6	8		2	1	2	4	5	3	1	2	1	3	2	4		5	1	1	1	1	1	1	1	1	93
1	1	1		6			1	2	2	3		1,4	4	2	4	5	1	6	3	7	8		1	2	1	4	4	3	1	2	2	3	2	5		5	2	4	5	4	3	4	3	3	408
1	1	1		3		Biochemistry	1	2	2	2,3		1,3	2	4	1	3	2	5	6	7	8		3	2	2	4	3	2	2	1	1	2	2	3	The way they present themselves, how they approach you.	5	4	3	4	5	5	5	5	5	711
1	1	1		6		Biology	1	2	2	2,3,4		1,3,4	3	2	4	3	1	6	5	7	8		2	1	2	4	4	3	1	2	1	3	2	5		4	2	2	2	2	2	2	1	3	414
1	1	1		6		Biology	1	3	2	1,2,3,4		1,3,4	3	3	4	5	1	6	2	7	8		2	1	2	4	3	3	1	1	1	2	2	3	Sometimes things are awkward to talk about	4	1	2	3	1	2	2	2	3	935
1	2	1		3		Social work	2	1	2	4		1	1	3	5	4	1	7	6	8	2	Myself	3	1	2	4	4	3	2	1	1	1	2	3	If I’m embarrassed	3	2	2	4	4	3	4	5	5	773
1	1	2		6		Biology	1	2	2	4		1	3	1	3	5	6	7	2	4	8		3	1	2	1	4	3	1	1	1	1	1	4	Not really	3	3	3	3	3	3	3	3	3	28
1	1	1		6		Intended Biology	1	2	2	2,3		1	3	3	4	5	1	6	2	7	8		3	2	2	4	3	3	2	1	1	2	2	4		3	2	2	3	3	3	4	2	3	43
1	1	1		4		Social Work	2	2	2	1,2,3,4		1,2,3,4	3	1	3	2	4	6	5	7	8		3	2	2	5	3	2	1	2	2	1	2	3		4	3	2	2	3	3	3	2	4	631
1	2	1		4		Biochemistry	1	2	2	1,2,3,4	WebMD	1,3,4	4	3	5	4	1	7	2	6	8		2	1	1	4	3	3	1	1	1	2	2	4	My mother being in the room is a bit of a barrier when discussing sexual health but she is usually asked to leave when we discuss this.	5	1	1	3	2	2	1	1	2	848
1	1	2		6		Biochemistry	1	2	2	3		1,4	4	3	5	4	1	6	2	7	8		1	1	1	3	3	2	1	2	2	3	1	4		4	2	2	2	2	1	2	1	2	215
1	1	1		4		biology	1	3	1	1,2,3		1	3	2	4	3	1	5	6	7	8		2	1	2	3	3	3	1	2	2	2	2	5		3	3	3	2	2	3	3	3	4	567
1	2	2		3		computer science	2	1	2	1		5	3	1	2	4	6	3	5	7	8		3	1	5	3	4	3	2	2	1	3	1	2		2	2	1	3	3	3	3	2	2	947
2	4	1		6		social work	2	1	2	1	google	1,3	3	3	4	5	1	6	2	7	8		3	2	2	3	3	3	1	1	1	2	2	5		5	2	2	2	2	3	2	3	4	628
1	1	1		6		Exercise Physiology	1	2	2	3,4		1	4	2	3	4	1	6	5	7	8		2	1	1	5	5	3	1	2	1	1	2	4		5	2	2	2	2	2	2	1	2	445
1	2	2		6		Electrical engineering	2	2	2	3		1,2	4	3	4	2	1	5	6	7	8		2	1	2	1	1	3	1	2	1	3	2	4		4	2	3	2	3	2	3	2	3	304
1	1	2		6		recreational therapy	1	3	2	3		1,2,3,4	3	1	2	5	3	4	6	7	8		2	2	1	5	5	3	2	2	2	3	2	5		2	2	2	2	3	3	1	1	1	506
1	2	2		4		Industrial distribution and logistics	2	2	2	2,3,4		1,2,3,4,5	3	2	3	4	1	6	5	7	8		1	2	1	4	4	3	1	2	2	3	1	5		3	2	3	2	2	2	3	2	3	760
1	2	1		6		Biology	1	1	2	3		1	3	3	4	5	1	6	2	7	8		2	1	2	3	3	3	1	2	1	2	2	5		5	2	2	3	3	2	2	2	3	638
1	1	1		6		Fine Arts	2	2	2	2		1	3	2	5	4	1	6	3	7	8		1	1	3	3	3	3	1	2	1	1	2	3	I do not see her very often, so we do not communicate very much.	3	1	1	3	1	1	2	2	4	680
1	1	1		3		Biology	1	2	2	4		1	5	1	3	2	4	6	7	5	8		2	1	2	3	5	3	2	2	1	2	5	4		5	2	1	2	2	3	3	3	2	572
1	2	2		6		Entrepreneurship	2	1	2	3		2	4	2	3	4	1	6	5	7	8		2	1	1	4	4	3	1	2	1	3	1	4	when questions that could have me admit to a a wrong against the law	4	3	4	2	3	3	2	3	4	714
1	1	2		6		Undecided	2	2	2	3		1	3	3	6	5	1	8	4	7	2	Scrubs	1	1	1	4	3	3	1	1	1	3	2	5		3	2	2	2	2	2	2	2	2	430
1	1	1		6		Political Science	2	3	1	3		1,3,4	3	2	3	5	1	7	4	6	8		1	1	1	3	3	3	1	1	1	3	1	4	rather not	5	2	2	2	2	2	1	1	2	826
1	1	2		3		psychology	2	2	2	2,3		1	3	1	3	4	2	6	5	7	8		2	2	2	4	4	3	1	2	2	3	1	3		5	3	3	4	4	3	4	2	3	829
1	2	2		6		Business Marketing	2	1	2	3		1	3	3	4	6	2	8	5	7	1	Myself	2	2	1	3	3	2	1	1	1	3	1	3		3	2	2	3	2	2	3	2	2	528
2	4	1		6		Art & Psychology	1	1	1	1,2,3	Sites like WebMD or Mayoclinic	1,4	3	3	5	6	1	7	2	8	4	Health/Medical classes I've taken	1	1	2	3	3	2	1	1	1	2	2	2	While I feel totally comfortable discussing physical health with my primary care provider, I feel hesitation when it comes to discussing mental health with both my primary care doctor and mental health doctors at fear of hospitalization or judgment	3	2	2	2	2	3	3	3	4	343
1	1	1		3		Biology	1	2	2	1,2,3,4	Google	1	2	3	6	4	2	7	1	5	8		3	1	1	3	3	3	1	1	1	1	2	5		3	2	2	2	1	1	1	4	2	824
1	1	2		6		Biology	2	1	2	2,4		1,2,3,4	3	2	5	4	1	8	3	7	6		2	1	2	3	3	3	2	2	2	2	1	5		3	1	2	1	1	1	1	1	3	868
1	1	1		6		Public health	1	3	2	4		1	3	2	3	4	1	6	5	7	8		3	2	1	5	5	2	1	2	1	1	2	4		5	2	3	2	2	4	4	4	3	288
1	2	2		2		Engineering	1	2	2	3		1	3	4	5	3	1	7	2	6	8		2	1	1	3	3	3	1	1	1	3	2	5		4	2	2	3	2	2	1	2	2	427
1	1	1		3		Nutrtion	2	2	2	2		1,4	2	3	4	8	6	2	1	5	7		4	2	5	3	5	3	2	2	2	1	2	4	N/A	4	1	2	2	3	2	3	4	3	192
1	3	1		3		Exercise Physiology	1	1	2	1,3		1	3	4	6	5	1	3	2	7	8		1	1	1	3	3	3	1	2	2	1	2	4		5	3	3	3	4	4	2	2	3	255
1	2	1		3		Public Health	1	1	2	1,2,3,4		1	3	1	3	4	2	5	6	7	8		3	2	1	1	1	3	1	1	1	2	2	3	I get nervous sometimes	5	4	4	2	3	4	4	4	4	704
2	4	2		6		Finance/Accounting	2	1	2	3		1,4	3	1	3	2	4	5	6	7	8		1	1	1	4	3	3	1	1	1	2	1	5		1	2	2	2	2	2	2	2	2	428
1	2	1		6		Business Management	2	1	2	1,2,3	google :)	1,3,4	3	6	7	8	1	3	2	4	5	google	2	1	2	3	4	3	1	2	1	2	2	4	N/A	5	2	2	2	2	2	2	3	4	588
1	2	2		6		biology	1	1	2	3,4		1	3	4	6	5	1	3	2	7	8		2	1	1	4	5	1	1	1	1	3	1	5		2	1	1	2	1	1	2	2	2	269
1	2	2		6		Business Management	2	1	2	2		1	3	2	6	4	1	5	3	7	8		3	2	2	1	3	1	1	1	1	3	5	5		4	1	1	1	1	1	1	1	1	367
1	3	1		6		Elementary Education	2	1	2	2,3,4		1	3	3	4	7	1	5	2	6	8		1	1	1	4	4	3	1	2	1	3	1	4		4	2	2	3	2	2	2	2	2	223
1	1	2		6		Undecided	2	3	2	1,2,3		1,3,4	3	3	5	4	1	6	2	7	8		1	1	1	4	4	3	1	2	2	2	2	3		4	2	2	2	3	3	3	4	4	508
1	1	2		6		Biology	1	2	2	3		1	4	2	4	3	1	7	5	6	8		1	1	1	4	4	3	1	2	1	3	1	4		4	3	2	3	2	2	2	2	2	966
1	2	1		6		Public Health	1	1	2	3		1	4	2	4	6	1	7	3	5	8		2	1	2	3	3	3	1	1	1	3	1	4	Only if the information was obtained from a source that maybe isn't credible.	3	2	2	2	2	2	2	2	2	473
1	1	1		6		Art BFA	2	2	2	2,3,4		1,4	4	2	4	5	1	6	3	7	8		2	2	1	3	3	3	1	2	1	3	2	5		3	2	2	1	2	3	2	2	2	407
1	1	1		6		Sports Studies	1	3	3	2,3		1,3,4	3	2	5	6	1	7	3	4	8		2	2	2	4	3	2	3	2	2	2	5	3		3	2	3	3	2	2	2	2	2	30
1	1	1		6		Biology	1	2	2	3		1,4	3	2	5	3	1	6	4	7	8		1	1	2	4	4	3	1	1	1	2	2	4		3	2	2	2	2	2	2	3	3	80
1	1	1		6		Biology	1	3	2	1,2,3,4	Google	1,3,4	4	1	3	7	2	5	4	6	8		2	1	1	4	4	3	1	1	1	3	2	4		1	2	2	2	2	2	2	3	3	334
1	1	2		6		Business management	2	3	2	3		1,4	4	3	5	4	1	7	2	6	8		1	1	2	3	5	3	1	1	1	3	1	3		4	1	1	1	1	1	1	1	2	266
1	3	1		6		Intended Business Marketing	2	1	2	2		1	4	2	3	5	1	6	4	7	8		2	1	2	3	1	2	1	2	2	1	2	3		4	2	3	2	2	2	2	1	2	234
2	3	2		3		Music Education	2	1	2	3		1	3	1	3	2	4	5	6	7	8		3	1	2	3	3	2	2	1	1	3	2	4		3	2	2	2	2	2	2	2	2	957
1	1	2		7	hispanic/asian	Business Management	2	2	2	3		1	5	2	6	5	1	3	4	7	8		1	2	1	4	4	3	1	2	2	3	1	5		5	1	2	4	4	4	4	1	3	622
1	2	1		6		Computer Science	2	1	3	3		1	3	4	5	3	1	7	2	6	8		1	1	2	1	3	3	1	1	1	2	2	5		3	2	2	2	2	2	2	2	3	598
1	2	2		6		Computer Science	2	1	2	3		1,3	3	2	4	3	1	6	5	7	8		2	1	3	3	4	3	1	2	2	2	1	3	Do not wish to discuss.	5	2	1	1	1	2	3	2	3	578
2	4	1		6		Public health	1	1	1	3,4		1	2	4	5	3	1	6	2	7	8		2	1	2	5	3	1	1	1	1	1	2	3		2	2	3	3	3	3	3	3	3	894
1	2	2		3		Exercise Physiology	1	1	2	2,3		1	3	4	5	6	1	3	2	7	8		2	1	2	3	3	3	1	1	1	2	1	4		4	1	1	2	1	2	2	1	2	271
1	1	2		6		Sports Studies	2	1	2	1,3		1,4	3	2	4	5	1	6	3	7	8		1	1	1	3	3	3	1	1	1	3	1	3	sometimes i dont like telling them about personal stuff.	5	2	2	2	2	2	2	2	4	81
1	2	1		3		Psychology	1	2	2	3,4		1	3	3	6	2	1	5	4	7	8		1	2	2	4	4	3	1	2	1	3	5	5		5	3	3	2	3	3	2	2	4	413
1	1	1		6		Speech and Hearing Sciences	1	2	2	3		1	3	3	4	6	5	1	2	7	8		4	2	2	4	4	3	1	1	1	1	2	4	I don't really have any barriers.	3	4	3	2	4	4	4	3	4	644
1	1	1		6		Dance Performance and Choreography	2	2	2	3		1	3	2	4	5	1	7	3	6	8		2	1	1	1	3	2	1	2	2	3	2	4		5	3	3	4	4	4	2	2	4	34
1	2	1		6		Public Health	1	1	2	1,2,3,4		4	3	2	4	5	1	6	3	7	8		2	2	2	4	3	3	1	1	1	2	2	4		5	3	3	2	3	3	2	2	4	552
3	4	2		6		bachelor of science in engineering (electrical concentration)	2	1	2	1,2		1,2	3	1	4	3	5	7	6	2	8		3	1	2	1	3	3	2	2	2	3	1	5		5	3	2	4	4	4	4	3	2	762
1	2	1		6		Engineering	1	2	2	3		1	3	1	4	5	2	6	3	7	8		2	2	1	3	3	3	1	2	2	3	2	4		3	2	3	3	2	3	4	4	3	963
1	2	1		6		Health Services Management	1	1	2	2		1,2,3	3	1	3	2	4	7	5	6	8		3	2	2	3	3	3	2	1	1	3	2	5		4	3	3	3	3	3	3	2	3	517
2	1	1		3		Public Health	1	3	2	2,3		1,3,4	3	3	4	5	1	6	2	7	8		1	1	3	4	5	3	1	1	1	3	1	5		5	3	2	2	2	2	2	2	4	800
1	2	2		6		Entrepreneurship	2	3	2	2,3		1	3	1	5	2	3	6	4	7	8		1	1	2	1	3	3	1	1	1	3	1	4		4	2	2	2	2	2	2	2	2	444
1	1	1		6		Biology	1	3	2	2,3		1,4	3	1	4	7	2	6	3	5	8		2	2	2	3	3	2	1	1	2	1	2	3		5	3	2	3	3	2	2	2	2	472
1	1	1		6		Biology	1	2	2	3		1	2	1	6	5	2	3	4	7	8		3	2	3	3	3	2	1	2	1	1	2	3	Sometimes I don't want to talk about things with my doctor.	3	3	2	2	3	3	3	2	3	547
1	1	2		6		Engineering, Concentration in Mechanical	2	2	2	3		1	4	4	5	6	1	7	2	8	3	Mom:Nurse, Dad:Firefighter	1	1	1	3	3	3	1	1	1	3	1	5		5	1	1	1	1	1	1	1	4	108
1	2	1		6		Chemistry B.S.	1	1	2	2,3		1,4	3	2	5	4	1	7	3	6	8		3	1	3	4	5	2	2	2	2	2	2	3		4	3	2	2	3	3	3	2	3	538
1	1	1		4		Biology	1	3	2	1,3	webMD, mayo clinic, nih.gov, youtube	1,4	2	3	6	5	1	4	2	8	7	youtube	2	1	2	4	3	2	1	1	2	3	2	3	I am comfortable with where I am now with my primary care physician. It also depends on the situation.	5	2	1	2	3	2	2	3	3	707
1	1	1		7	Hispanic and White	Public Health	1	2	2	1	My UNC Chart	1	4	3	4	5	1	7	2	6	8		1	2	1	4	4	3	1	2	2	3	2	5		5	4	4	4	4	4	4	4	4	388
1	3	2		4		Bachelors in Biology	1	2	2	1,2	google	1,2,3,4	1	5	4	1	2	3	6	7	8		1	1	1	3	1	1	1	2	2	3	2	4	Dont want to talk about what I read online.	5	1	1	1	1	1	1	1	1	117
1	3	1		6		Social Work	1	1	1	2,3		1,4	4	2	3	5	1	7	4	8	6		2	2	3	3	3	2	2	1	1	2	2	3		3	2	2	4	4	4	2	2	5	111
1	1	2		6		Mechanical engineering	2	2	2	3		1,3,4	4	3	5	4	1	7	2	6	8		2	1	1	3	3	3	1	1	1	3	2	5		3	3	3	3	3	2	2	3	4	86
1	3	1		6		Biology	1	2	1	3		1,4	4	2	3	4	1	6	5	7	8		1	2	2	4	4	3	1	2	1	3	2	5		3	3	3	3	3	3	3	3	4	881
1	1	1		6		Biology	1	2	2	2,3		1,3	3	1	4	5	2	7	3	6	8		2	1	2	3	3	3	1	1	1	1	2	5		3	2	2	2	2	2	2	2	3	723
1	1	1		6		Biology	1	2	2	2		1	2	2	4	5	1	7	3	6	8		3	1	1	1	4	3	1	1	1	1	2	5		5	2	2	2	3	2	2	2	2	439
1	2	1		3		Biology	1	1	2	3		1,4	3	3	5	6	1	4	2	7	8		3	1	2	3	3	3	1	1	1	2	2	4		5	3	2	4	2	2	4	2	4	437
2	4	1		6		Chemistry	1	1	2	3		1,2	3	3	5	4	1	7	2	6	8		3	1	2	3	3	3	1	2	1	2	1	4		4	2	3	3	2	2	2	1	2	857
1	1	2		6		Nutrition and Dietetics	1	2	1	1,2,3	Any reliable article that can explain why something is happening.	1,2	3	5	4	3	1	7	2	6	8		1	1	1	3	3	3	1	2	1	3	1	5		5	1	1	1	1	1	2	2	2	901
1	1	1		4		Undecided	2	2	1	2,3		1	1	1	4	5	2	3	6	7	8		1	1	1	4	3	1	1	1	1	1	1	5		5	2	2	2	2	2	2	1	2	245
1	2	1		6		Biology	1	1	2	2,3		1	2	2	5	7	1	3	4	6	8		1	1	5	1	5	3	1	2	1	2	2	5		3	2	1	2	2	2	2	2	2	483
1	1	1		3		Business Management	2	2	1	3,4		1	4	2	4	3	1	6	5	7	8		1	2	1	3	3	3	3	2	1	1	2	4		4	3	3	2	3	2	2	3	3	249
1	1	1		7	Multiracial (Indian, Sri Lankan, Scandinavian)	Speech and hearing sciences	1	2	1	1,3	Mayo clinic, National institute of health	1,3,5	2	8	4	5	1	6	3	7	2	My own personal knowledge/reasoning	1	1	2	3	3	1	1	1	2	1	1	1	My parents wouldn't always let me see a doctor even when needed, accessibility as sometimes appointments would be weeks or a month out from when you need it.	5	1	1	1	1	1	2	1	2	514
1	1	1		3		Biomedical Engineering	1	2	1	2,3		1,4	3	1	3	4	2	5	6	7	8		1	1	2	3	3	3	1	2	1	3	2	5		3	2	1	2	2	1	1	1	2	888
1	1	1		6		Recreational Therapy	1	3	2	3,4		1,3,4	4	2	3	4	1	6	5	7	8		2	1	2	3	3	3	1	1	1	2	2	3		3	2	3	2	3	2	2	1	3	344
1	1	1		6		Biology	1	2	2	3		1	3	3	5	4	1	7	2	6	8		2	1	3	1	3	3	1	2	2	3	2	4		3	2	2	3	3	3	3	4	4	619
1	2	2		3		Athletic Training	1	1	2	2		1,4	2	1	4	5	3	7	2	6	8		1	1	1	1	1	3	1	1	1	1	2	2		1	1	1	1	1	1	1	1	1	779
1	3	1		6		elementary education	2	2	2	3		1	3	2	4	3	1	6	5	7	8		1	1	1	3	3	3	1	2	1	3	2	5		4	3	4	3	4	4	3	2	4	476
1	2	1		6		Public health	1	1	1	3		1	4	2	4	5	1	6	3	7	8		2	1	1	3	3	3	1	1	1	3	2	5		3	2	2	2	2	2	2	3	3	556
1	1	1		4		Psychology	1	2	2	3		1	3	4	5	3	1	6	2	7	8		1	2	1	3	4	3	1	1	1	3	2	3	My parents	5	4	3	4	4	3	4	2	5	834
1	2	1		4		Public Health	1	1	2	3		1,3,4	3	2	3	4	1	6	5	7	8		2	2	1	3	3	3	2	1	1	3	2	5		5	2	3	2	2	3	2	3	4	470
1	3	1		6		psychology	2	2	2	3		1	4	3	4	2	1	5	6	7	8		1	2	2	1	1	3	1	2	2	1	2	5		5	5	5	5	5	5	5	2	5	988
1	1	1		6		Psychology	1	2	1	3		1	4	1	3	2	4	5	6	8	7		2	2	1	3	3	2	1	2	1	1	2	4		5	4	2	2	2	2	3	4	3	36
1	2	2		6		Exercise Physics	1	2	2	4		3,4	2	1	4	7	3	5	2	6	8		2	1	2	1	1	1	2	1	1	3	4	5		1	1	1	1	1	1	1	2	2	52
1	2	1		6		Health Services Management	1	1	2	2,3		1	4	2	3	6	1	5	4	7	8		2	1	2	4	4	3	1	2	1	2	2	4		3	2	2	3	2	3	2	2	3	263
1	1	1		7	Hispanic, African American, White	Biology	1	3	1	2,3		1	4	3	6	4	1	5	2	7	8		1	2	2	3	3	3	1	2	1	1	1	3		4	4	2	4	4	4	2	2	3	283
1	1	2		6		Biology	1	2	2	3		1,4	3	2	3	4	1	6	5	7	8		2	1	1	3	3	2	1	1	1	3	2	5		3	2	2	2	2	2	2	1	2	859
1	2	1		6		Biology	1	2	2	2,3		1,4	3	2	4	6	1	3	5	7	8		1	1	1	3	3	3	1	1	1	3	2	5		3	1	1	1	1	1	1	1	1	602
1	1	1		6		Biology	1	3	2	3		1,4	3	2	5	6	1	4	3	7	8		2	2	1	1	1	3	1	2	1	3	2	5		4	3	3	2	3	2	2	2	3	336
1	1	1		3		political science	2	2	2	3		1,4	1	5	6	7	1	3	2	4	8		1		1	1	3	3	1	1	1	1	2	5		1	3	1	1	1	1	1	2	3	835
1	1	2		6		Biology	1	2	2	2,3,4		1	3	2	4	3	1	6	5	7	8		2	2	2	3	3	3	2	2	1	3	5	2	There are some things I wish to not bring up/feel uncomfortable saying to my physician.	3	3	3	2	2	3	3	1	3	970
1	1	1		6		undecided	1	2	2	3,4		1,4	3	3	4	5	2	6	1	7	8		2	1	2	3	3	3	1	2	2	1	2	4		3	2	2	2	2	2	2	2	2	789
1	1	2		6		Biology	1	3	2	2,3,4		1	4	2	5	4	1	6	3	7	8		2	1	1	4	4	3	1	2	1	3	1	4		3	2	2	3	3	2	2	1	2	743
1	1	1		6		Biology	1	1	2	3		1	3	2	4	3	1	6	5	7	8		1	1	1	1	3	3	1	2	1	1	2	5		4	2	3	4	2	2	3	4	5	730
1	1	1		6		Biochemistry	1	3	2	3		1	2	3	4	5	1	6	2	7	8		3	1	1	3	3	2	1	1	1	1	2	4		3	2	2	1	2	2	2	1	2	475
1	2	1		6		Communications	2	1	2	2,3		1,3,4	3	2	3	5	1	7	4	6	8		2	1	2	3	5	1	1	1	1	1	2	3	I feel more comfortable around a women doctor	2	2	2	2	2	2	2	2	2	575
1	1	1		6		biology	1	3	2	3		1	3	1	4	3	2	6	5	7	8		1	1	1	3	3	3	1	2	1	3	2	5		3	3	3	2	2	3	3	2	3	125
1	1	1		6		exercise physiology	1	1	2	3		1,3,4	3	1	2	3	4	5	6	7	8		2	1	2	1	1	1	1	1	1	3	2	2		2	2	2	2	2	2	2	2	2	982
1	1	1		6		biology	1	2	1	3		1,3	4	3	4	5	1	6	2	7	8		1	1	1	3	3	3	1	1	1	3	1	5		3	2	2	2	2	2	1	1	4	315
1	1	1		6		Dance	2	2	2	2		1	5	1	3	2	4	5	6	7	8		3	2	4	5	3	3	1	2	2	1	2	4		5	3	3	3	3	3	3	3	4	301
1	2	2		1		Communications	2	1	2	2,3		1,2	2	1	4	2	3	6	5	7	8		1	1	1	4	4	3	1	2	1	3	1	4	explain what	2	2	2	1	2	2	1	1	1	737
1	1	1		6		Biology	1	2	1	3		1	3	1	4	3	2	5	6	7	8		2	1	3	1	4	2	1	1	2	3	2	5		5	2	2	2	2	2	2	2	2	216
2	3	1		4		bio	2	1	2	3		2,3,4	3	2	6	5	1	4	3	7	8		2	1	2	3	1	3	2	1	1	2	4	4	depends on how comfortable I am with them	5	2	2	3	2	2	2	1	2	105
1	1	2		4		Business	2	3	2	4		1,4	2	1	6	2	5	4	3	7	8		2	1	3	1	3	2	2	2	2	2	2	3		4	2	2	2	2	2	2	3	2	565
1	1	1		6		Biology	1	2	2	3		1	4	3	4	5	1	6	2	7	8		1	2	2	3	3	3	1	2	2	1	2	4	If the physician was a different gender, more personal questions may be limited.	5	3	3	3	3	3	2	2	4	744
1	1	1		3		Dance Performance & Choreography	2	2	2	2,3,4		1,3,4	3	1	6	5	2	4	3	7	8		1	1	1	1	1	2	1	2	1	3	2	4		5	2	2	2	2	2	2	1	2	6
2	3	1		6		Biology	2	1	2	1,2,3	WebMD	1,2	2	4	5	3	1	6	2	7	8		2	1	4	1	3	2	2	2	2	2	1	2		3	1	2	1	1	3	1	1	2	368
1	2	2		6		physical education	2	3	2	3		1	4	1	2	3	4	5	6	7	8		3	2	1	3	3	3	2	2	1	3	5	4		3	4	4	4	3	3	3	3	3	369
1	1	2		6		Mechanical Engineering	2	2	2	1,2,3,4	WebMD	1	4	2	4	3	1	5	6	7	8		1	1	1	3	3	3	1	2	1	3	2	5		5	1	1	1	1	1	1	1	1	973
1	2	2		6		Biology	1	1	2	2,3		1	3	3	5	4	1	6	2	7	8		2	1	1	3	3	3	1	1	1	3	1	5		3	2	2	2	2	2	2	2	3	5
1	1	1		4		Biology	1	1	1	3		1,3	3	2	3	5	1	6	4	7	8		1	1	1	3	3	3	1	1	1	3	1	4	I have a very good relationship with my physician because I have been a patient of his since I was young so I do not feel much hesitation when asking questions.	3	2	3	2	2	2	2	1	3	85
1	2	1		3		public health	1	1	2	3		1,4	3	1	4	6	2	5	3	7	8		2	1	3	1	5	2	1	1	2	1	2	4		3	2	3	1	3	3	2	2	2	509
1	2	2		6		Computer Science	2	1	2	2,3		1,5	4	1	6	3	2	5	4	7	8		1	1	1	3	3	3	1	2	2	3	1	5		4	3	2	3	3	2	3	3	3	198
1	1	1		2		Economics	1	2	2	2,3		1,3,4	1	4	3	5	1	6	2	7	8		3	1	1	3	4	3	1	1	1	1	2	3	I'd rather discuss female related issues with a female physician.	5	2	2	2	2	2	2	4	4	333
1	2	1		6		Engineering	2	3	2	3		1	4	3	5	2	1	7	4	6	8		1	1	1	3	4	3	1	1	1	3	2	5		3	2	2	1	3	2	2	2	3	527
1	1	2		3		Biology	1	2	2	1,3	MayoClinic	1,4	2	3	5	8	1	6	2	4	7		1	1	2	3	3	3	1	1	1	2	2	4	My pediatrician was very educated, however I felt that having a male pediatrician would be more relatable.	3	2	1	2	1	2	2	1	1	613
1	2	1		3		Healthcare Management	1	1	2	1,2,3		1,3	3	1	4	5	2	6	3	7	8		2	1	1	4	4	3	1	1	1	3	2	5		5	3	2	2	2	2	3	1	3	139
1	1	2		2		Engineering	1	2	2	3,4		1	3	2	4	3	1	8	5	7	6		2	1	1	4	4	3	1	2	1	3	1	5		5	1	1	1	1	1	1	1	1	925
1	1	2		6		Dance Major	2	2	1	3		1,3,4	4	3	5	4	1	6	2	7	8		1	2	1	3	3	3	1	2	1	3	1	5		5	3	3	3	4	4	3	4	4	544
1	2	2		1		social work	1	1	2	1,3		1,3,4	1	3	2	5	1	6	4	7	8		3	1	1	3	3	2	2	1	1	3	1	4		5	2	2	3	3	3	3	3	4	321
1	3	1		4		Exercise Physiology	1	1	2	2,3		1,3,4	3	3	4	5	1	6	2	7	8		2	1	1	4	4	3	1	1	1	2	1	4	I do not have any issues sharing health information that I find online.	4	1	1	1	1	2	2	1	2	849
1	1	2		4		Biology	1	3	2	3		1	4	2	5	3	1	6	4	7	8		1	1	2	3	5	3	1	1	1	3	1	5		2	1	2	2	2	2	2	1	3	1
1	2	1		3		Social Work	2	3	2	2,3		1,2,3,4	2	1	4	3	2	5	6	7	8		2	2	3	3	1	3	1	2	1	3	1	5		5	5	5	5	5	5	5	5	5	636
3	3	1		6		Second/Third degree student	1	1	1	2,3		1	3	8	7	2	3	5	4	6	1	Self - I'm an ICU Nurse/Boyfriend is ICU/ED Physician	2	1	1	3	4	2	1	2	1	3	1	5		3	1	1	1	1	1	1	1	1	519
1	2	1		6		Public Health	1	1	1	3,4		1,2,3,4	1	3	5	4	1	6	2	7	8		2	2	2	4	3	2	1	1	1	1	2	5		2	2	2	2	2	2	2	2	3	89
1	1	1		4		Undecided	1	2	2	3		3	3	2	4	3	1	6	5	7	8		3	1	2	3	3	2	1	2	1	2	2	3		4	3	3	3	4	3	4	3	4	717
1	1	1		5		Biochemistry	1	3	2	3		1,3	4	3	4	5	1	6	2	7	8		1	2	1	3	5	3	1	1	1	3	2	4	Only if it something that I'm not sure about that is important or impairing me	5	2	2	2	2	2	3	3	4	720
1	1	1		6		Psychology	1	2	2	3		1	3	2	4	3	1	7	5	6	8		3	1	2	3	5	3	1	2	2	2	2	4		4	3	2	3	3	3	3	2	3	239
1	1	2		6		Information Technology	2	2	2	2,3		1	4	1	5	3	2	6	4	7	8		1	1	1	3	3	3	1	2	1	3	1	4		3	2	2	2	2	1	2	1	2	362
1	1	1		7	White and Black	Biology	1	3	1	3		1,3,4	3	4	2	3	1	6	5	7	8		3	1	2	4	4	2	1	1	1	1	2	3		4	4	4	4	4	2	2	2	3	765
1	1	1		6		Biology	1	3	1	3		1,2,4	4	2	4	3	1	6	5	7	8		1	2	1	1	1	3	1	2	1	2	2	4		5	4	4	2	2	3	4	4	5	934
1	1	2		6		Mechanical Engineering	2	2	2	2,3		1,4,5	3	1	5	2	3	6	4	7	8		2	1	2	3	3	2	1	2	1	3	2	5		3	2	3	2	2	3	2	2	3	625
1	1	1		6		Biology	1	3	2	3,4		1,3,4	3	3	4	5	1	6	2	7	8		1	1	1	3	4	2	1	2	1	3	1	4		4	2	2	2	2	2	1	1	3	238
1	3	2		5		Graphic Design	2	1	1	1,2,3	WebMD, Mayo Clinic, Healthline	1	1	2	5	6	1	4	3	7	8		2	1	3	3	3	3	1	2	2	2	1	3	Sometimes I don't feel comfortable or get too anxious to say more personal things	5	2	4	2	2	4	2	2	4	648
1	2	1		6		Recreational Therapy	1	1	2	3		1	3	2	5	4	1	6	3	7	8		2	1	2	3	3	3	1	1	1	2	2	4	Sometimes you withhold information because you fell its erelavent also other issues.	5	2	3	3	3	3	2	3	3	426
1	2	1		2		Biology	1	1	2	3		1,2,3,4	2	2	3	4	1	6	5	7	8		3	1	1	3	5	3	1	1	1	2	2	4		3	2	2	2	2	2	2	4	3	893
1	1	2		6		Dance	2	2	2	3		1	3	2	4	3	1	6	5	7	8		2	1	2	3	3	3	1	2	2	2	1	4		4	1	2	2	2	1	2	2	2	624
1	1	2		6		Chemistry	1	2	2	1,2,3	Various websites	1,2	2	2	4	3	1	5	6	7	8		1	1	1	1	1	3	1	1	1	3	1	5		4	2	2	2	2	2	2	2	2	604
1	2	2		3		biology	1	1	2	1,2,3,4	medscape	1,4,5	3	2	5	3	1	6	4	7	8		2	1	1	3	5	3	2	1	1	3	2	5		3	2	2	2	2	2	2	2	3	18
1	1	2		6		Biology	1	2	2	2,3		1,4	5	1	5	6	7	3	2	4	8		1	1	5	4	5	3	2	2	1	3	5	5		3	1	1	1	1	1	1	1	1	597
1	2	2		6		Biology/Pre-Med	1	2	2	3		1	2	2	5	4	3	6	1	7	8		3	1	2	3	3	3	1	1	1	3	1	5		5	3	2	2	2	2	3	2	2	26
1	2	1		6		Business	2	1	2	3		1,2,3,4	3	2	4	5	1	6	3	7	8		1	1	2	4	4	3	1	2	1	1	2	5		4	3	4	3	3	2	3	3	4	534
1	2	1		6		Biology	1	1	2	1		1	2	5	7	6	2	4	1	3	8		2	1	1	3	3	3	1	1	1	2	2	4		3	2	2	2	2	2	2	2	2	728
1	1	1		6		Undecided	1	2	2	1,2,3	google	1,3,4	3	1	5	4	3	6	2	7	8		2	1	1	3	4	3	1	1	1	3	2	3	There are not really any barriers that I do not consult or do not feel comfortable sharing with my physician.	3	3	2	2	2	2	2	2	3	307
1	1	1		6		Biology	1	2	2	2,3,4		1,3	4	1	3	5	2	7	4	6	8		1	1	1	4	4	3	1	2	2	2	2	3	when my mother is in the room	4	2	2	2	2	3	1	1	2	753
1	1	1		6		Undecided	1	2	1	1,3	dr. google lol	1,2,3,4	3	2	5	4	1	7	3	6	8		1	1	1	5	3	3	1	1	1	1	1	5		4	2	2	2	2	2	2	2	4	512
1	1	2		6		criminal justice	2	2	2	3		1,4	4	3	5	6	1	4	2	7	8		1	1	1	5	5	2	1	1	1	3	1	5		3	1	1	5	3	1	1	1	4	521
1	1	1		6		hospitality management	2	2	2	3		1	2	4	5	3	1	6	2	7	8		2	1	3	4	3	1	2	1	1	2	1	4		5	2	2	3	2	4	4	2	2	950
1	2	1		6		Psychology	1	2	2	1,2,3,4		1,3,4	3	2	3	7	1	5	4	6	8		2	1	3	1	5	1	1	2	2	2	1	5		4	3	4	2	2	2	2	3	4	338
1	2	2		6		Mechanical Engineering	2	1	2	3		1	3	3	4	5	1	6	2	7	8		2	1	1	1	1	3	1	2	1	3	1	5		3	2	2	2	2	2	2	3	4	932
1	1	1		6		Undecided	1	3	2	2,3,4		1,4	2	3	6	5	1	4	2	7	8		2	1	2	3	3	3	1	1	1	3	2	3	What I say varies if my parents are present in the room or not and I'd be more open if they weren't in there.	4	3	2	4	2	2	2	2	2	120
1	3	2		6		Public health	1	1	2	2,3,4		1,4	3	2	3	6	1	7	4	5	8		2	1	2	3	3	2	2	1	2	1	5	4		3	2	2	2	2	2	1	1	2	939
1	1	1		6		Health Services Management	1	3	2	3		1,3,4	3	2	4	3	1	6	5	7	8		1	2	2	1	1	3	1	1	1	3	2	5		3	3	3	2	2	2	2	2	2	820
1	1	1		6		Biology	1	2	3	1,2		1	4	3	4	6	2	5	1	7	8		3	1	2	3	3	2	1	2	2	2	2	3		5	2	2	4	2	2	2	2	4	992
1	1	1		6		Biology	1	2	2	3		1	3	2	5	6	3	4	1	7	8		2	1	4	4	4	2	1	1	2	2	1	2	I have a physical condition involving the throat that I have lived with for almost my entire life. When trying to explain my condition to my physician and how difficult it is to deal with, he talks down to me like he knows exactly what's going on, when his words are completely contradictory to the physical stress I am feeling in my throat.	5	2	2	2	2	2	1	1	2	257
1	1	1		3		Biology	1	2	2	3		1,4	4	4	5	6	1	7	2	3	8		2	1	1	3	3	3	1	2	1	3	2	5		5	2	2	2	2	2	2	2	2	260
1	3	1		3		Biology	1	1	2	1,2,3		1,2,3,4	2	2	4	3	1	6	5	7	8		2	1	2	3	5	2	1	1	1	1	2	2		4	1	2	2	2	2	2	2	2	833
1	1	2		3		Biology	1	2	2	2,3		1	4	2	4	5	1	7	3	6	8		1	1	1	4	4	3	1	2	2	3	1	5		5	2	2	2	2	2	1	1	3	243
1	1	2		6		sport studies	2	2	2	3		1,3,4	2	1	2	3	4	6	5	7	8		2	1	1	3	3	3	2	1	1	3	2	5		4	2	1	1	1	1	1	2	2	709
1	2	1		6		Marketing (biology minor)	1	1	2	1,3	google	1,2,3,4	3	3	6	5	1	4	2	7	8		2	1	2	3	3	2	1	1	1	2	2	4		4	3	3	2	2	3	2	1	3	627
1	2	1		6		Sociology	1	1	1	1,2,3,4		1,2,3,4	3	2	4	3	1	6	5	7	8		2	1	2	3	3	2	1	1	1	2	2	4	Depends on who is around or what the circumstances are	3	2	2	2	2	2	3	2	3	347
1	2	2		3		Biology	1	1	2	3		1	1	4	5	8	1	2	3	6	7		1	1	1	3	5	2	2	1	1	2	4	2		2	1	1	2	1	1	1	2	2	487
1	1	1		3		Biology (Pre-medicine)	1	2	1	3		1,3,4	3	2	5	7	1	4	3	6	8		1	1	1	3	3	3	1	2	2	2	1	3		3	1	1	1	1	2	2	1	2	345
1	1	2		1		biochemistry	1	2	2	3		1,3,4	4	3	4	5	1	6	2	7	8		3	1	1	3	3	3	1	2	1	3	1	5		5	3	2	2	2	3	3	1	4	867
1	1	2		1		Undecided	2	2	2	3		1	4	3	5	4	1	7	2	6	8		1	1	1	3	3	3	1	1	2	3	1	5		5	1	2	2	3	2	4	3	3	974
3	2	1		3		undeclared	2	2	1	3		4	4	3	4	2	1	6	5	7	8		2	1	1	3	4	3	1	1	1	3	2	5		4	2	2	2	2	2	2	3	2	705
1	3	1		6		Exercise Physiology	1	1	2	3		1	4	2	5	6	1	4	3	7	8		2	1	1	3	3	3	1	2	1	3	2	5		4	2	2	2	2	3	2	2	3	943
1	2	1		3		Entrepreneurship	2	1	2	2,3		1	2	2	4	3	1	5	6	7	8		1	1	2	3	5	3	2	1	1	1	2	3	Gender, age	3	2	2	2	2	2	2	2	3	496
1	2	2		6		Biochemistry	1	1	2	3,4		1,3,4	3	3	4	5	1	6	2	7	8		2	1	2	3	3	3	1	2	2	3	1	4		4	2	2	2	2	3	3	2	3	262
1	1	2		2		Biology	1	3	2	3		1,3,4	1	3	4	5	1	6	2	7	8		1	1	1	3	3	3	1	2	1	3	1	4		5	1	3	2	2	2	2	2	2	226
1	1	2		6		Engineering	2	3	2	1,2,3		1,3,4	2	1	2	3	4	5	6	7	8		1	1	1	1	3	1	1	1	1	3	2	5		1	1	1	2	1	2	2	1	2	796
1	2	2		6		Biology	1	2	2	1,2,3		1,4	2	4	3	5	1	7	2	6	8		1	1	1	3	3	1	1	1	1	2	1	4		3	1	1	1	1	1	1	1	1	630
1	1	1		6		Child Development	1	3	1	3		1,2	4	3	4	5	1	6	2	7	8		1	1	2	3	3	3	1	1	2	3	2	5		5	2	2	2	2	2	2	2	2	57
1	1	2		6		Biology	1	2	2	4		1	3	2	5	4	1	7	3	6	8		3	1	1	1	1	2	3	1	1	3	2	4		5	4	4	2	2	2	1	1	1	468
1	1	1		6		Biology	1	2	2	3		1,4	1	2	4	5	1	7	3	6	8		2	1	3	1	1	2	1	1	1	2	2	3	Depends on the circumstance, but sometimes I don't feel comfortable telling my doctor certain things.	4	1	3	4	2	2	2	3	3	585
1	1	1		6		Exercise Physiology	1	2	2	1,2,3		1,2,3,4	3	2	4	5	1	6	3	7	8		2	1	1	4	3	2	1	1	1	1	2	5		5	2	2	2	2	2	2	3	4	253
1	2	1		3		Biology and Psychology	1	1	2	2,3		1,2	4	2	6	4	1	5	3	8	7		2	2	2	3	3	1	2	2	1	1	4	4		4	1	2	2	2	2	4	1	4	550
1	1	1		6		Biology	1	3	2	3		1,3	3	2	3	4	1	6	5	7	8		2	2	1	3	4	2	1	2	2	3	2	4		5	4	3	3	3	3	3	3	4	464
1	3	2		6		Communication	2	1	2	2,3,4		1,2,4	2	1	3	4	2	5	7	6	8		1	1	2	1	4	3	1	2	1	3	1	5		5	1	1	1	1	1	1	1	1	532
1	3	1		6		Marketing	2	1	2	3		1	3	2	5	4	1	6	3	7	8	Newspaper	3	1	1	4	4	2	1	2	2	1	2	4	Depending on gender of doctor depends on what I feel comfortable speaking about	4	2	3	2	2	2	2	2	3	981
1	1	2		6		engineering intended	2	3	1	3		1	3	3	4	5	1	7	2	6	8		2	1	1	3	3	3	1	1	1	3	1	4		3	2	2	2	2	2	2	2	3	502
1	2	2		3		Recreational Therapy	1	1	2	3		1	1	1	4	3	2	5	6	7	8		1	1	2	4	1	2	2	1	2	3	2	5		4	3	3	1	4	1	1	3	4	42
1	1	2		3		Biology	1	3	2	3		1,2,3,4	1	4	7	6	1	3	2	5	8		2	1	2	3	3	3	1	2	2	3	2	3		5	2	2	2	2	2	2	3	3	568
1	1	2		6		Bio/Pre-med	1	2	2	3,4		1,3,4	4	3	4	5	1	6	2	7	8		2	1	1	3	3	2	1	1	1	3	1	5		4	2	2	2	2	2	2	1	3	755
1	1	1		1		Biology	1	2	2	3		1,3,4	3	4	6	5	1	3	2	7	8		2	1	2	3	3	3	1	2	1	3	2	3		3	1	1	1	1	1	1	1	3	580
1	1	1		6		Business Marketing	2	2	2	3		1,3,4	3	2	3	6	1	5	4	7	8		2	1	2	3	3	3	1	2	1	2	2	3	Some stuff is just personal.	3	2	2	2	2	2	2	2	3	160
1	1	1		6		Biology	1	3	2	3		1	3	2	4	7	1	5	3	6	8		2	1	1	3	3	3	1	2	1	3	2	5		4	2	2	2	2	2	2	2	3	945
1	2	1		3		Public Health	1	1	2	3,4		1	5	2	4	5	1	6	3	7	8		3	1	1	5	5	3	1	2	1	1	2	5		5	2	2	4	4	2	2	1	3	191
1	1	2		3		Sports Studies	2	2	2	2,3		1,2,3,4,5	2	2	5	3	1	6	4	7	8		3	1	2	4	4	3	1	1	1	3	1	5		3	1	2	2	2	1	1	2	3	525
1	1	2		6		Business	2	2	2	1,3	webmd	1	3	2	3	5	1	6	4	7	8		2	1	1	4	4	3	1	2	2	3	1	4		5	2	2	3	2	4	3	2	3	814
1	2	1		3		Health service management	1	1	2	4		1,2,3,4	1	4	6	3	1	2	5	7	8		2	1	2	3	1	3	1	2	2	3	2	5		5	2	2	2	2	2	2	2	2	931
1	2	2		6		criminal justice	2	1	2	3		1	3	1	2	3	4	5	6	7	8		2	1	2	1	5	2	1	1	1	3	1	4		4	3	3	4	4	4	4	2	4	956
1	1	2		6		Exercise Physiology	1	2	2	3		1,2,3,4,5	3	3	5	4	1	6	2	7	8		2	1	1	4	4	3	1	1	2	3	1	5		5	3	3	2	3	2	3	2	3	378
1	2	1		4		Business	2	1	2	3		1,3,4	2	1	2	3	4	6	5	7	8		2	2	1	3	3	3	1	2	2	1	2	3	Not sure how to	5	3	3	2	4	3	5	4	4	846
1	1	2		6		Accounting	2	2	1	2,3		1	4	2	4	3	1	7	5	6	8		1	2	1	3	4	3	3	2	1	3	2	5		3	3	4	3	2	2	3	2	2	777
1	1	1		4		biology	1	3	2	2,3,4		1,3,4,5	3	1	3	4	2	6	5	7	8		3	1	2	3	3	3	3	1	1	3	5	4	I am not because I have no primary reason to research any health information about myself	4	2	2	1	1	2	3	1	3	538
2	4	2		6		Psychology	1	1	2	3		1	3	1	3	2	4	5	6	7	8		2	1	2	3	4	3	1	1	1	3	1	4		1	1	1	1	1	1	1	1	1	320
1	1	1		6		Biology	1	2	1	2,3		1,3,4	2	4	5	6	1	7	3	8	2	Mother (is a nurse studying to be an np)	2	1	1	1	3	3	1	1	1	3	2	3	My mom works at my primary care provider, so I am often wary of her snooping in my charts.	2	1	2	2	2	2	1	1	2	438
1	1	1		6		Biology	1	2	1	3,4		1	1	2	3	4	1	6	5	7	8		1	1	1	5	1	3	1	2	1	1	2	5		3	2	2	2	2	2	2	2	2	915
1	3	2		4		Engineering	2	3	2	2,3		1	3	3	5	2	1	7	4	6	8		1	1	1	3	3	1	1	1	1	3	1	4		1	2	2	2	2	2	2	1	3	977
1	2	2		6		Biology	1	2	2	3		1	3	4	7	3	1	5	2	6	8		2	1	4	3	5	2	1	1	2	2	2	4		5	2	2	3	3	2	2	1	3	971
1	1	2		6		Sports management	2	3	2	3		1	4	2	5	3	1	4	7	6	8		3	1	1	3	3	3	1	2	2	3	1	5		3	3	2	2	2	2	2	2	3	395
1	1	1		4		Biochem	1	2	2	1,2,3,4		1	1	4	3	5	1	7	2	6	8		1	1	2	4	4	3	1	2	2	3	1	4		5	2	4	4	5	3	4	3	4	870
1	1	1		4		Biology	1	3	2	3		1,5	3	2	4	3	1	6	5	7	8		1	2	1	4	3	3	2	1	1	2	2	3		5	2	2	2	2	2	2	1	3	70
1	1	1		7	white and asian	dance	2	3	2	3		1	2	1	6	5	2	4	3	7	8		2	1	3	3	3	3	1	1	1	1	2	4		3	2	2	2	2	2	2	1	2	365
1	1	1		2		Undecided	2	3	1	2,3		1,4	3	3	5	7	1	6	2	4	8		1	1	2	3	1	3	1	2	1	1	2	4	Birth control research	3	2	2	2	3	2	3	2	3	940
1	1	1		6		childhood education	2	2	2	3		1	3	1	3	2	4	5	6	7	8		2	2	2	1	1	3	1	2	1	1	2	4	Only something that would be personal	3	2	2	2	2	3	3	2	2	756
1	1	1		6		Biology Pre Medicine	1	1	1	3		1	4	2	4	3	1	7	5	6	8		1	1	1	4	4	3	1	2	1	3	2	5		3	1	1	1	1	1	1	1	1	537
1	1	2		6		Nutrition & Dietetics	1	2	1	3		1,2,3,4	3	2	5	4	1	8	3	7	6		1	2	1	3	3	2	1	1	1	3	2	4		3	3	3	2	2	3	4	2	4	686
2	4	2		6		Business Marketing	2	1	2	3		1,3,5	3	2	5	4	1	6	3	7	8		2	1	1	3	3	2	1	2	1	3	1	4	Depends on how serious it is	3	2	2	2	2	2	3	2	3	787
1	1	1		6		Psychology	2	3	2	1,3		1	2	3	5	4	1	6	2	7	8		2	1	1	4	4	2	1	2	1	3	2	3	Parent in the room	2	2	3	3	3	3	2	1	3	141
1	1	1		6		Dance	2	2	2	2,3		1,3,4	4	2	5	3	1	6	4	7	8		1	1	1	4	4	3	1	1	1	3	2	5		3	2	3	4	4	2	2	3	5	240
1	3	1		6		Public Health: Pre-health Professions	1	1	2	1,3,4		1,2,4	3	3	5	4	1	8	2	6	7		2	1	2	4	4	3	1	2	2	2	1	4		4	2	2	3	2	2	2	1	3	152
1	2	2		6		Social Work	2	2	1	2,3		1	4	2	3	4	1	5	6	7	8		1	1	2	4	4	3	1	2	1	3	2	4		5	3	2	1	2	2	1	2	4	669
1	1	1		3		exercise physiology	1	2	1	1,2,3	webmd	1,3,4	4	1	4	3	2	5	6	7	8		3	1	3	3	3	3	1	1	1	1	2	4		5	3	4	2	2	4	4	3	5	869
1	1	1		6		Public Health BS	1	3	2	1,2,3,4		1	3	2	3	4	1	5	6	7	8		2	1	2	1	3	3	1	2	2	2	1	3		3	2	2	2	2	2	2	2	2	937
1	1	2		4		Biology	2	1	2	1,2,3,4		1,4	2	1	3	8	4	6	5	7	2	School	2	1	3	3	4	3	1	2	2	2	2	3		3	1	1	3	3	2	4	2	2	184
1	1	1		3		Intended Psychology	1	2	2	2,3		1,2,3,4	4	2	4	3	1	6	5	7	8		3	1	3	3	3	3	1	2	2	2	2	4	n/a	2	2	2	2	2	2	2	4	4	161
1	2	1		6		Fashion Merchandising	2	1	1	1,2,3,4		1	2	4	3	5	2	6	1	7	8		3	1	1	3	4	3	1	1	2	1	1	2	My mother works at the doctors office I go to so I sometimes refrain from telling very personal information in fear of her seeing it in files.	4	2	2	3	2	2	2	1	4	182
1	1	1		6		Biochemistry	1	2	2	2,3		1	2	1	5	4	2	3	6	7	8		1	1	2	1	3	3	1	1	1	3	2	4		3	1	1	1	1	1	1	2	2	49
1	1	1		6		exercise physiology	1	3	2	3		1	3	2	4	3	1	6	5	8	7		2	1	1	3	3	3	1	1	1	3	2	4	personal issues	5	2	2	2	2	2	2	2	3	731
1	1	2		4		Biology	1	3	2	2,3		1,3,4	3	2	3	5	1	6	4	7	8		3	1	2	3	3	3	1	2	2	3	1	5		5	2	2	2	2	2	3	2	3	219
1	1	1		3		Biomedical science	1	2	2	1,2,3		1,4	3	2	4	5	1	6	3	7	8		2	1	2	4	4	2	1	2	1	2	1	4		3	2	2	2	2	2	2	3	3	724
1	2	2		3		Exercise physiology	1	1	2	1,2,3,4		1	3	2	5	4	1	6	3	7	8		2	1	2	3	3	2	1	1	1	1	1	5		1	1	1	1	1	1	1	1	1	258
1	1	2		3		Sports Management	2	2	2	3		1	2	3	6	2	1	4	5	7	8		1	1	1	1	4	3	2	2	1	3	1	4		4	2	1	2	1	1	1	1	1	176
1	1	1		6		Dance performance and choreography	1	2	2	3		1	1	3	4	5	1	6	2	7	8		3	1	3	4	4	3	1	2	2	1	1	2	Different genders	4	3	2	3	3	2	2	1	3	287
1	1	2		2		Biology	1	2	2	3		1,3	2	4	3	5	1	6	2	7	8		1	1	1	1	3	2	1	2	1	3	2	5		4	1	1	2	1	1	1	1	1	663
1	1	1		6		Biology	1	3	1	2,3,4		1,3	2	5	3	6	1	4	2	8	7		2	1	3	4	4	2	1	2	1	1	2	2	Barriers include not wanting to schedule appointments in the first place due to money and costs, personal nervousness/embarrassment over bringing up certain matters of concern, and not being aware that certain things/symptoms I’m experiencing can actually be explained by a medical reason so I don’t bring them up	5	2	2	3	3	2	3	3	3	581
1	1	2		6		Computer Science	2	2	3	2,3		1	4	1	4	3	2	6	5	7	8		1	2	1	5	5	3	1	2	1	3	2	4		2	3	2	1	3	3	2	3	3	989
1	1	2		6		Exercise Physiology	1	2	2	4		3	4	2	3	1	4	6	5	8	7		3	1	1	5	5	3	2	2	1	2	2	5		3	2	3	2	2	2	3	2	2	836
1	1	1		6		undecided	1	2	2	3		1	4	2	3	4	1	6	5	7	8		1	1	1	3	3	3	1	1	1	1	2	5		5	2	2	2	1	3	1	2	4	150
1	2	1		6		Biochemistry	1	2	1	1,4	google	1	2	3	5	4	1	6	2	7	8		1	2	2	4	4	3	1	2	2	1	5	4	I sometimes feel very uncomfortable with telling physicians I see everything that ails me, though this rarely stops me from telling them what is wrong.	5	2	2	2	2	2	2	2	3	862
2	3	2		6		Criminal Justice	2	2	1	3		1	3	4	6	5	2	7	3	8	1	How my body feels and what I want to do	3	1	5	4	4	3	2	1	2	3	2	5		1	2	2	2	2	2	2	2	2	158
1	2	1		4		Biology	1	1	2	1,2,3		1,2,3,4	2	2	4	5	1	6	3	7	8		2	1	1	3	3	3	1	1	1	2	2	5		3	2	2	2	2	2	2	2	2	933
1	1	1		3		Biology	1	2	2	3,4		1,4	2	3	4	6	1	5	2	7	8		1	1	2	3	3	3	1	1	1	1	2	4		2	1	1	1	1	1	1	1	2	423
1	2	1		3		business management	2	1	2	1,2,3		1,3,4	2	2	3	5	1	6	4	7	8		2	1	2	3	3	3	1	2	1	3	2	4		5	2	2	2	2	2	2	2	2	906
1	1	1		3		Biochemistry	1	2	2	1,3	google, web md	1	2	3	4	5	1	7	2	6	8		2	1	1	3	3	2	1	1	1	2	2	5		3	2	2	2	2	2	1	1	2	586
1	1	1		3		Biology (Pre-Med)	1	3	2	2,3		1,3,4	2	1	4	5	2	6	3	7	8		1	1	1	3	3	3	1	2	1	2	2	4		5	2	2	2	2	2	2	1	3	157
1	2	1		7	mixed: Black, white, hispanic	Public Health	1	1	1	3		1	3	4	3	8	1	5	2	6	7		1	1	1	4	4	3	2	2	2	3	5	5		4	2	3	3	3	2	2	3	2	399
3	3	1		4		Software Engineering	2	1	3	1,3		1,4	4	3	4	7	1	5	2	6	8		1	2	3	1	1	1	1	1	2	1	2	3	Just the their attitude that my research is stupid and my concern or wishes are not valuable to their grade of expertise. Or that they will make fun of my concern or research.	5	3	3	3	3	3	4	3	3	237
1	1	1		6		Biology	2	2	3	2,3		1	4	3	4	5	1	7	6	8	2	My mother who is a licensed nurse.	1	2	2	4	3	3	3	2	2	2	2	4		5	4	4	4	4	4	4	3	4	830
1	2	1		6		Biology	1	1	2	3		1,3,4	3	2	4	5	1	6	3	7	8		1	1	2	3	3	2	1	1	1	2	2	4		3	2	2	2	2	2	3	1	2	156
1	1	1		6		psychology	2	2	1	3		1,4	3	1	3	5	4	6	2	7	8		1	1	2	3	3	1	1	1	1	2	2	5		3	2	2	2	2	2	2	2	3	698
1	1	1		6		Dance and Allied Health	1	2	2	3		1,3,4	5	2	3	5	1	7	4	6	8		1	1	1	3	3	3	1	2	2	3	2	5		4	1	2	1	2	2	1	1	3	576
1	1	1		6		Biology	1	3	2	3		1,3	5	2	4	3	1	6	5	7	8		2	1	2	3	3	3	1	2	2	2	1	5		4	3	3	3	3	5	5	5	5	751
1	3	1		3		Public Health	1	1	1	1,3	google	1,4	2	1	5	4	2	6	3	7	8		2	1	2	3	3	3	1	1	1	3	2	4		1	2	2	2	2	2	2	2	2	645
1	1	1		4		General Biology	1	3	2	3,4		1,4	3	3	5	4	1	6	2	7	8		1	1	2	4	3	3	1	2	1	2	2	3		1	2	2	2	2	2	3	3	4	541
1	2	2		2		Biology	2	1	2	1,2,3		1,3,4	3	2	4	6	1	5	3	7	8		3	1	2	1	4	2	1	1	1	3	1	4	n/a	4	2	2	3	3	2	2	2	3	17
1	2	1		6		Social work	2	1	2	3		1,3,4	3	2	3	7	1	5	4	6	8		2	2	1	1	3	3	1	2	1	1	2	3		3	3	3	3	3	3	3	3	3	897
1	1	2		2		Biology	1	1	2	2,3		1,4	4	2	3	4	1	6	7	5	8		1	2	1	3	3	3	1	1	1	3	2	5		5	3	4	3	2	4	5	5	3	348
1	1	2		2		Biology	1	3	2	2,3		1	2	2	4	5	1	7	3	6	8		2	2	2	3	3	2	1	2	1	2	2	4	I have a good relationship with my physician so I don't feel restricted at all however sometimes it is hard to say things because there is limited time and doctors are very busy people.	4	1	2	1	1	2	3	1	3	991
1	2	1		2		Public Health and Nutrition	1	1	2	1,3,4		1,4	1	3	5	6	1	4	2	7	8		1	1	1	3	3	1	1	1	1	1	2	5		1	1	1	1	1	1	1	1	1	135
1	1	1		6		Public Health	1	2	2	1,3	Google	1	3	4	3	6	2	5	1	7	8		2	2	3	1	3	3	1	2	2	1	1	3		3	2	4	4	3	2	4	4	4	793
1	1	1		6		Exercise physiology	1	2	2	3		1,4	3	2	4	5	1	6	3	7	8		2	2	2	3	3	2	1	1	2	1	2	4	Idk	5	3	3	2	4	2	4	3	3	664
1	1	1		6		Recreational Therapy	1	3	2	2,3,4		1	4	2	4	5	1	6	3	7	8		1	1	2	3	3	3	1	2	1	3	2	5		3	2	3	4	4	2	4	3	2	579
1	1	2		4		Exercise Physiology	1	2	2	3		1	3	1	4	3	2	5	6	7	8		2	1	2	3	3	3	2	2	2	3	5	5		5	3	2	2	2	2	2	1	3	144
1	1	1		3		Undecided	1	1	1	3,4		1	2	3	4	5	2	8	1	7	6		2	1	2	3	3	3	1	1	1	1	2	3		5	2	2	2	2	2	3	2	2	330
1	3	1		2		Biology	1	2	2	2,3,4		1,2,3,4,5	3	4	5	3	1	6	2	7	8		3	2	3	3	3	2	1	2	2	2	2	3		5	2	2	4	4	4	4	2	4	131
1	1	2		3		Biology	1	2	2	2		1	1	1	2	3	4	6	5	7	8		2	1	1	3	5	1	1	2	1	2	2	4		2	2	2	2	2	2	2	1	2	166
1	1	1		4		Environmental Health	1	2	2	3		1	4	2	3	5	1	7	4	6	8		2	2	1	3	3	3	1	2	1	3	1	5		4	2	3	3	3	2	3	2	4	718
1	2	2		3		Mechanical Engineering	2	1	2	3		1,2,3,4	3	1	3	2	4	6	5	7	8		2	2	2	3	3	2	1	2	1	3	2	3		3	2	2	4	2	4	2	4	4	725
1	2	1		6		Recreational Therapy	1	1	2	2		1	4	1	2	3	4	5	6	7	8		2	1	3	3	3	2	1	2	1	3	1	5		5	2	3	3	2	2	2	1	3	501
2	1	2		3		Biology	1	2		1,3,4	webm	1,3,4	3	1	2	3	5	4	6	7	8		3	1	2	3	3	2	1	1	1	1	2	3	idk	2	2	3	2	3	4	3	3	3	880
1	1	2		6		Recreation & Park Management	2	3	2	2,3		1,3	3	3	4	5	1	6	2	7	8		2	2	3	4	4	3	1	2	2	3	1	5		3	3	4	3	3	2	4	2	3	741
1	1	1		6		Undecided	2	2	2	1		1	4	2	3	4	1	6	5	7	8		2	1	1	3	3	3	1	1	1	3	2	4		5	3	2	2	2	3	2	2	3	498
1	1	2		6		Undecided	2	2	2	2,3		1,3,4	2	3	4	5	1	6	2	7	8		3	1	1	4	4	3	1	1	1	3	1	4		2	2	2	4	3	2	3	2	1	350
1	2	1		6		Social Work	2	1	1	2,3,4		1	4	2	3	4	1	5	6	7	8		1	1	1	3	3	2	1	2	1	1	2	5		3	1	2	2	2	2	2	1	3	975
1	1	1		6		Health Services Management	1	3	2	1,2,3		1,2,3,4	3	3	5	4	1	6	2	7	8		2	1	2	3	3	2	1	1	1	1	2	4		3	2	3	2	2	2	3	2	3	33
1	3	2		6		Social Work	2	2	2	3		1,4	2	2	4	5	1	6	3	7	8		2	1	2	4	4	1	1	1	1	3	1	4		3	2	1	1	1	1	2	3	2	554
1	1	2		6		Computer Science	2	2	2	3		1,2,3,4	4	2	4	3	1	7	6	5	8		1	2	2	4	4	1	1	1	1	3	1	4		3	2	2	2	3	2	3	2	2	241
1	1	2		2		Biology	1	3	2	3		1	3	3	6	5	1	7	2	4	8		1	1	1	3	3	3	2	1	1	3	1	5		1	1	1	1	1	1	1	1	1	936
1	1	1		6		Engineering - Undeclared	2	2	2	1,2,3,4		1,3,4	4	3	4	5	1	7	2	6	8		1	1	1	1	3	3	1	1	1	1	2	3	Sometimes I feel uncomfortable discussing certain topics with my physician, especially when a parent is present.	3	2	2	2	2	2	2	1	3	531
2	3	2		6		Industrial Distribution & Logistics	2	1	2	3		1	2	2	5	3	1	7	4	6	8		2	2	2	3	4	1	1	1	1	3	1	5		1	1	2	2	2	2	3	3	4	946
1	2	2		8		Computer Science	2	1	3	3		1,4	4	3	5	4	1	6	2	7	8		1	2	2	3	3	3	1	2	2	3	5	5		4	3	3	4	4	3	4	4	5	495
1	1	1		6		Nutrition with science	1	2	2	1,2,3,4		1	1	2	4	5	1	6	3	7	8		2	1	1	5	5	3	1	2	1	3	1	5		5	1	1	1	1	1	1	1	1	79
1	1	1		4		Biology	1	2	2	3		1,2,3,4	3	5	4	3	2	6	1	7	8		2	1	2	3	3	3	1	2	2	3	2	5		5	3	2	3	3	3	3	2	3	721
1	1	1		6		Biology	1	2	2	3		1,3	2	4	3	5	1	7	2	6	8		2	1	1	3	4	2	2	2	2	3	2	3	Sometimes physicians are rushed and cannot have a conversation and sometimes it can feel confrontational to input your on medical opinion	3	1	1	1	1	1	1	1	1	766
1	2	1		6		Art	2	1	1	3		1	3	2	4	7	1	5	3	6	8		3	1	1	3	3	3	1	1	1	3	2	5		4	2	2	2	2	2	2	2	3	972
1	2	2		6		Business Entrepreneurship	1	1	2	2,3,4		1	5	2	7	3	1	5	4	6	8		2	1	1	3	3	3	1	2	1	1	1	5		3	2	2	2	3	2	2	4	3	637
1	1	2		4		Recreation and Parks management	2	2	2	2,3		1	4	3	5	4	1	6	2	7	8		2	1	1	1	1	2	2	2	2	3	2	4	With her being a female some things are hard to talk about.	3	5	5	3	5	5	1	2	5	792
1	2	1		6		Social Work	2	1	1	1,2,3	CDC, FDA, medical journals	1,3	2	4	6	7	1	3	2	5	8		1	1	1	1	3	1	1	1	1	2	2	5		1	1	1	1	1	1	1	1	1	877
1	2	1		6		Public Health with a concentration in pre-health professions	1	1	2	2,3,4		1,2,4	3	1	5	3	2	6	4	7	8		1	1	2	3	3	3	1	1	1	1	2	4		3	2	1	2	2	2	2	1	2	667
1	1	1		6		Dance	2	2	2	2,3		1,3,4	2	1	4	3	2	7	5	6	8		2	1	1	3	3	3	1	1	1	3	2	5		3	3	2	2	2	2	3	2	3	617
3	2	2		3		Intended Biology	1	1	1	3		1	3	2	4	1	3	5	6	7	8		1	1	2	4	4	3	1	1	1	3	1	5		5	1	1	1	2	1	2	1	1	355
1	1	1		3			2	2	2	2,3		4	3	2	4	3	1	6	5	7	8		1	1	1	3	4	3	2	1	1	2	2	4		4	3	4	3	3	3	3	3	3	942
1	2	2		6		Business	2	1	2	3		1	3	1	3	4	2	5	6	7	8		2	1	1	1	1	3	1	2	1	3	2	5		1	5	1	1	1	1	1	1	1	424
1	1	1		6		Biochemistry	1	2	2	2,3		1,3,4	4	3	5	4	1	6	2	7	8		2	1	1	3	3	3	1	1	1	2	2	4		3	2	2	2	2	2	2	2	2	679
1	3	1		4		Biology	1	1	2	2,3		1,4	3	2	5	3	1	6	4	7	8		1	1	2	3	3	3	1	2	1	2	1	5		3	1	2	2	2	2	2	1	2	136
1	1	1		6		Public Health	1	2	2	2,3,4		1,4	4	2	5	7	1	4	3	6	8		1	1	1	4	4	2	1	1	2	2	2	4		4	3	4	2	2	3	3	2	4	951
1	3	1		6		Public Health	1	1	2	1,2,3,4		1	3	3	5	4	1	6	2	7	8		2	1	1	1	3	2	1	1	1	2	2	3		3	3	1	1	1	1	1	1	1	410
1	1	1		3		Biochemistry	1	2	2	3,4		3,4	2	3	5	4	1	7	2	6	8		1	1	1	3	3	3	1	1	1	1	2	3		1	1	1	1	1	1	1	1	1	839
1	4	1		6		Psychology	2	1	2	1	CNN, google	1	3	4	7	6	1	5	2	3	8		1	1	1	3	5	3	1	2	1	1	2	5		3	1	1	1	1	1	1	1	1	451
1	1	1		7	White / native	Psych	1	2	1	3		1	5	4	1	3	2	7	5	6	8		2	1	4	1	5	3	1	2	2	3	2	1	Family issues I can not discuss, she will not actually listen to what I want	5	4	4	1	1	4	4	2	5	27
1	2	2		6		Public Health	1	1	1	2,3		1,3,4	3	2	4	5	1	3	6	7	8		1	1	1	3	3	3	1	1	1	3	2	4		3	1	2	2	2	2	2	1	3	914
1	1	1		7	North African	Biology	2	3	1	3,4		1,3,4	1	4	5	6	1	3	2	7	8		2	1	3	3	3	3	1	2	2	1	2	2	Guardian in the room makes me uncomfortable	4	1	1	1	1	1	1	1	2	668
1	1	2		6		Physical Education	1	2	2	3		1,3,4	2	1	2	7	3	5	4	6	8		2	1	2	3	3	2	2	1	2	3	5	3		3	2	2	3	3	2	2	3	3	740
1	1	2		3		Biomedical	1	1	2	3		1,4	3	4	6	5	1	2	3	7	8		1	1	2	3	3	1	1	1	1	3	2	4		3	2	2	2	2	2	2	2	2	309
1	1	2		6		Business Administration	2	2	2	3		1,2,3,4	2	1	3	2	4	5	6	7	8		3	1	1	5	5	2	1	1	1	3	2	5		3	2	2	3	2	2	3	2	2	371
1	1	2		6		Sports Studies	2	1	2	2,3		1	2	3	5	4	1	6	2	7	8		1	1	1	4	5	3	1	2	1	3	1	5		1	1	1	2	1	2	2	2	2	985
1	2	1		6		Biology	1	1	2	2,3,4		1	4	2	3	7	1	5	4	6	8		1	2	1	4	4	3	1	2	2	2	1	4	Sometimes my doctor being a male can make it hard to be comfortable talking about everything.	4	4	4	3	4	4	4	2	5	542
1	1	1		6		dance	2	3	1	2,4		1	3	4	1	7	2	5	3	6	8		2	1	1	3	4	3	2	2	1	2	2	5		3	2	2	2	2	2	2	1	3	791
1	1	2		4		Exercise Physiology	1	2	2	3		1	4	2	4	3	1	5	6	7	8		3	1	1	4	5	2	1	1	1	2	5	3		4	2	3	3	2	3	3	3	3	948
1	1	1		3		Exercise Physiology	1	3	2	2,3,4		1,3,4	4	1	3	2	4	6	5	7	8		3	2	3	3	5	3	1	2	2	1	2	5		5	2	2	2	2	3	4	4	4	387
1	2	2		6		Business- Finance	2	2	2	1,2,3,4		1,3,4,5	2	3	4	5	1	7	2	6	8		1	1	2	3	3	3	3	1	2	3	1	5		3	1	1	1	1	1	1	1	1	132
1	2	1		6		Biology	2	1	2	2,3,4		1	3	2	4	5	1	6	3	7	8		3	1	2	3	3	3	1	2	1	1	2	4		4	2	2	2	2	2	2	2	2	845
1	1	1		6		Biology	1	3	2	2,3		1,3,4	3	2	4	3	1	5	6	7	8		3	1	2	3	3	3	3	1	1	3	2	4		4	3	3	2	2	2	3	2	3	817
1	1	2		6		Biology	1	2	2	3		1,2	3	2	4	3	1	6	5	7	8		1	1	1	4	3	3	1	2	1	3	1	5		5	2	1	2	1	1	1	2	2	435
1	1	1		6		criminal Justice	2	2	2	3		2	3	3	5	4	1	6	2	7	8		2	1	2	3	1	3	1	2	2	2	1	4	I just always feel comfortable with a male physician	5	2	2	3	3	3	2	2	1	609
1	2	1		6		Psychology	1	1	2	3		1,3,4	4	2	3	4	1	7	5	6	8		1	2	1	5	5	3	1	1	1	3	1	4		4	3	4	2	3	2	2	2	3	853
1	1	1		6		Biology	1	1	1	2,3		1,5	3	1	4	3	2	6	5	7	8		1	1	2	4	3	3	1	2	1	2	2	5		3	2	2	2	3	2	3	2	4	573
2	4	1		7	mixed black and white	Psychology/Neuroscience	2	1	2	2,4		1,3,4	3	2	4	3	1	6	5	7	8		2	2	3	4	3	3	2	2	2	1	5	3		5	1	1	1	1	1	1	1	1	681
1	1	1		3		Biology	2	2	2	1,3		4	3	3	5	4	1	6	2	8	7		3	1	2	3	3	1	1	1	1	1	2	4		2	2	2	2	2	2	2	2	2	340
1	2	2		6			2	1	2	3		1,2,3,4	4	2	4	3	1	6	7	5	8		1	1	1	3	3	3	1	1	1	2	2	4		3	2	3	2	2	3	2	2	3	913
1	2	1		6		Marketing	2	1	1	3		1,2,3,4	3	2	4	3	1	6	5	7	8		2	1	1	3	3	2	2	2	1	3	2	5		4	2	3	2	3	2	4	1	3	133
1	1	2		2		Chemistry BS	1	3	2	1,2,3,4	News	1,3,4	3	2	3	4	1	5	6	8	7	News	1	1	1	3	3	2	2	1	1	3	1	5		3	3	2	1	1	3	2	2	3	533
1	2	1		6		Business- Management	2	1	2	3		1	5	3	4	5	1	6	2	7	8		2	2	3	3	3	3	2	2	2	1	2	3		4	5	5	5	5	5	5	3	4	478
1	1	1		6		Biomedical Engineering	1	2	2	3		1	4	2	3	8	1	6	4	7	5	Previous Experience	2	1	2	4	4	3	1	1	1	3	2	4		3	2	3	2	2	2	3	3	3	610
1	1	1		6		Biology	1	1	2	1,3		1,2,3	2	3	5	4	1	7	2	6	8		2	1	2	4	3	2	1	2	2	3	1	4	Uncomfortable discussing things found online because I do not want to seem like I know more than my physician, who is obviously much more educated then I am.	4	2	2	3	3	3	2	1	4	190
1	1	1		6		Public health	1	3	2	2,3		1	3	2	5	4	1	6	3	7	8		2	1	1	3	3	3	3	2	1	2	2	4		3	3	2	2	3	2	2	2	3	319
1	2	2		3		Sports Studies	1	1	2	3,4		1,2,3	3	1	3	5	2	6	4	7	8		1	1	1	3	3	3	1	2	1	3	1	5		4	1	2	2	1	3	3	4	3	629
1	3	1		6		Social Work	2	1	2	3		1	3	2	7	6	1	4	3	5	8		3	1	2	4	4	1	1	1	1	3	1	5		3	1	2	3	1	2	2	3	3	858
1	1	1		6		Biology	1	3	1	1,3		1,2,3,4	2	3	4	5	1	6	2	7	8		2	1	1	3	3	3	1	1	1	3	2	3		4	2	2	2	2	2	2	2	2	879
1	1	1		6		Biology	1	2	2	2,3,4		1,2	3	3	5	4	1	6	2	7	8		2	1	1	3	3	3	2	2	2	3	2	5		5	2	2	2	3	2	2	2	4	976
2	3	2		3		BS in Computer Science	2	1	2	3		1	3	2	3	4	1	5	6	7	8		1	1	1	3	3	3	1	2	1	3	5	5		3	2	2	3	2	2	2	1	2	987
1	2	1		1		Entrepreneurship	2	1	2	1,2,3,4		1,2	1	1	5	6	2	4	3	7	8		2	2	4	1	3	1	1	2	2	1	1	1	I feel that I will get judged for what I say and anything serious will be but on my record that my mom can see	5	2	1	3	2	4	3	4	5	94
2	4	1		3		African American Studies	2	1	2	1,2,3		1,2,3	3	2	6	3	1	5	4	7	8		2	1	3	4	1	2	2	1	1	1	2	1	race	4	2	3	2	2	4	3	2	4	97
1	1	1		6		Biology	1	2	2	2,3		1,2,3,4	3	2	4	3	1	6	5	7	8		1	1	1	3	4	3	1	1	1	1	2	4	Personal information is hard to explain to others.	4	3	2	2	2	3	3	2	4	242
1	1	1		6		Nutrition Sciences	1	3	2	2,3		1,3	3	2	3	4	1	6	5	7	8		2	1	1	3	3	3	1	1	1	1	2	4		4	2	2	3	3	3	2	1	2	505
2	2	2		6		Biology	2	1	2	2,3,4		1,4	4	2	3	4	1	5	6	7	8		2	1	2	4	4	3	1	1	1	3	2	5		3	2	2	2	2	2	2	2	2	574
1	1	1		6		undecided	1	1	2	2,3		4	3	2	5	3	1	6	4	7	8		2	2	2	3	3	2	1	2	2	1	2	3		5	4	3	3	3	4	4	4	4	782
1	1	1		4		Public Health	1	2	2	3,4		1,4	3	2	5	3	1	7	6	4	8		3	1	2	4	4	3	1	2	2	3	2	5		4	3	3	4	4	4	4	4	4	785
1	1	1		2		Biology pre-dental	1	2	2	3		1,5	3	3	5	4	1	6	2	7	8		3	2	2	3	3	3	2	1	1	1	2	4	Being embarrassed	5	3	2	2	3	4	4	4	3	883
1	1	1		6		Dance Performance and Choreography	2	2	1	3		1	5	2	3	4	1	6	5	7	8		2	2	2	1	3	3	1	2	1	2	1	5		4	4	4	3	3	4	4	3	5	727
1	1	1		3		Occupational therapy	1	3	2	3,4		1,5	4	1	2	7	3	6	5	8	4	Job	3	2	1	3	3	3	1	1	1	1	2	4		3	2	2	1	1	3	3	3	3	564
1	1	1		3		Biology	1	1	2	3		1	4	1	3	2	4	6	5	7	8		2	1	3	1	3	2	2	2	1	3	5	4		3	3	1	3	3	3	2	2	3	115
1	3	1		6		Social Work	2	1	2	3,4		1	3	3	5	4	1	6	2	7	8		2	1	2	4	4	3	1	1	1	1	2	5		3	2	2	2	2	2	2	2	2	175
1	1	1		6		Public health	1	3	2	3		3,4,5	3	2	4	3	1	6	5	7	8	Medical books	2	1	1	3	3	3	1	1	1	3	1	4		3	2	2	2	3	2	1	2	3	831
1	3	1		6		Criminal Justice	2	2	2	3		1,3	4	2	4	3	1	5	6	7	8		3	2	2	3	3	3	1	2	1	3	1	4		5	4	4	3	4	4	4	4	4	232
1	1	2		7		Economics	2	2	2	3		1,2,3,4,5	4	3	4	5	1	6	2	7	8		2	1	2	3	3	3	1	2	1	3	2	4		4	2	2	2	2	2	2	2	2	758
1	2	1		7	Black white and native American	Fashion Merchandising	2	3	2	3		1	4	1	2	3	4	5	6	7	8		2	2	2	3	5	3	1	1	1	2	1	4	sometimes I feel more comfortable talking to a female but it just depends on the man	4	3	2	3	2	2	3	4	3	168
1	1	1		6		Biology	1	2	2	1,3,4		1,2,3,4	1	3	4	5	1	7	2	8	6		1	1	2	3	3	3	1	1	1	1	2	5		5	1	1	3	2	2	1	2	2	310
1	1	1		6		Social work	2	2	2	3		1	3	2	3	4	1	6	5	7	8		2	1	2	3	3	1	1	1	1	1	2	4		4	2	2	3	2	3	3	2	3	494
2	4	1		6		Public Health - Community Health	1	1	2	1,2,3,4		1,3,4	3	3	5	4	1	6	2	7	8		3	1	2	1	3	2	2	1	1	2	2	3	Sometimes I do not wish to share every detail with my physician.	4	1	2	1	1	1	1	2	3	20
2	4	2		6		Business Management	2	1	2	3,4		1,2	1	1	5	3	2	6	4	7	8		1	1	2	3	4	1	1	1	1	3	2	4	Not a fan of Invasive treatments	3	1	1	1	1	1	1	1	2	690
1	1	1		6		Exercise Physiology	1	2	2	3		1	1	3	4	2	1	6	5	7	8		3	1	1	4	4	3	1	1	1	3	2	5		3	1	1	1	1	1	1	1	1	734
1	1	2		6		Exercise Physiology	1	3	2	2,3,4		1	4	1	4	2	3	6	5	7	8		1	1	1	3	3	3	1	1	1	3	1	5		2	2	2	2	2	1	3	1	3	197
1	1	1		6		Health Service Management	1	3	2	2,3		1,2,4	3	1	5	2	3	6	4	7	8		1	1	1	3	3	3	1	1	1	2	2	5		3	3	2	3	3	2	2	3	3	754
1	2	1		6		Fashion Merchandising	2	1	2	3		1	4	2	4	3	1	6	5	7	8		1	1	1	3	3	3	1	2	1	3	2	5		5	2	2	1	2	1	2	1	3	697
1	1	1		6		Biology	1	2	2	3		5	3	1	3	4	2	6	5	7	8		1	1	2	3	3	3	1	2	1	3	2	4		4	2	2	2	2	2	2	2	2	69
1	2	1		6		Marketing	2	2	2	2,3		1,3,4	3	3	5	4	1	6	2	7	8		2	1	1	3	3	2	1	1	1	1	2	5		3	2	3	2	2	2	2	2	4	962
1	1	1		6		Undecided	1	3	2	2,3,4		1,2,3,4	3	2	3	4	1	6	5	7	8		3	1	3	4	3	3	1	2	2	2	2	5		4	3	3	4	4	3	3	5	3	200
1	2	1		6		Biochemistry	1	1	2	3		1	2	2	4	6	1	5	3	7	8		1	1	1	3	3	3	1	1	1	2	2	4		4	2	2	3	2	2	2	2	2	827
2	4	2		3		Neuroscience & Psychology	1	1	2	1,2,3,4		1,3,4	1	3	5	6	1	4	2	7	8		1	1	1	4	3	1	1	1	1	2	2	3	Comfortability with questioning about mental health and related matters	3	1	1	1	1	1	2	1	3	929
1	2	2		6		Biochemistry	1	1	2	1,2,3		1,2,3,4	4	3	4	2	1	7	5	6	8		1	1	1	3	3	3	1	2	1	3	2	4	Some health information I do not feel comfortable disclosing in front of family.	5	2	2	2	2	2	2	2	2	482
1	1	1		6		biology	2	2	2	3		1,3	3	4	2	3	1	6	5	7	8		2	1	2	1	3	3	1	2	1	1	2	3		5	2	2	2	2	3	2	4	4	847
1	2	2		6		Comp Sci	2	1	2	2,3		1,2,4	3	1	4	2	3	5	6	8	7		2	1	1	3	3	2	1	2	1	3	1	5		2	2	2	2	2	2	2	2	2	22
1	2	1		3		Sociology	2	2	2	3		1	1	1	3	2	4	6	5	7	8		2	1	1	1	3	3	1	2	1	3	2	5		5	2	2	3	2	2	4	2	3	944
1	2	1		3		social work	2	1	2	3		1,2,3,4	4	3	5	2	1	7	4	6	8		3	2	1	3	3	3	1	2	1	1	2	3		2	3	3	3	3	3	3	3	3	210
1	1	1		3		Biology	1	2	2	1,2,3,4		1,3,4	3	3	4	2	1	7	5	6	8		2	1	2	4	4	3	1	2	2	2	2	3		3	2	3	2	2	3	2	2	3	118
3	2	1		7	AA Mexican Italian	Public Health Pre Health	1	1	2	3		1	3	8	4	5	1	6	2	7	3	Journals	1	1	1	4	4	1	1	1	1	3	2	4	I am an open book	2	1	1	1	1	1	1	1	1	277
1	2	1		6		Finance	2	1	2	3		1	2	1	2	5	3	4	6	7	8		2	1	1	1	3	2	1	1	1	1	2	5		4	2	2	2	2	2	2	2	3	750
1	1	1		6		Nursing	1	3	2	3		1,3	4	3	2	4	1	6	5	7	8		3	1	3	1	3	3	1	1	1	3	2	4		2	1	2	1	1	1	1	1	1	225
2	1	1		6		Dance Performance and Choreography	2	1	1	3		1,2,3,4	4	2	4	3	1	7	5	6	8		2	1	3	1	4	3	1	1	1	2	1	4		4	4	3	2	4	3	4	2	5	615
2	3	2		6		criminal justice	2	1	2	3		1	3	1	2	3	4	5	6	7	8	1	3	1	1	1	1	2	1	1	1	2	1	3		3	3	3	3	3	3	1	2	3	757
1	1	2		6		environmental engineering	2	2	2	3		1,3,5	3	2	4	5	1	6	3	7	8		2	1	1	4	4	2	1	1	1	2	2	5		2	2	2	3	3	2	3	3	3	507
1	1	4		6		Social Work	2	1	2	3		1	3	2	3	4	1	6	5	7	8		3	2	2	4	5	2	1	2	2	3	5	4	My parent is with me every time and hear everything with me	5	4	4	1	3	4	4	4	4	577
1	2	1		6		Business Marketing	2	1	2	1,2	google	1,3	3	1	3	4	2	6	5	7	8		2	1	1	3	3	2	1	1	1	3	2	5		4	2	2	2	2	2	2	2	3	600
2	4	2		6		Engineering	2	1	1	2,3,4		1	2	2	4	3	1	7	6	5	8		2	1	2	1	3	3	2	2	1	3	1	4		4	2	2	2	2	2	2	2	3	303
1	2	1		4		MIS	2	1	2	1,3		1,3,4	2	1	4	5	3	6	2	7	8		2	1	3	1	1	2	1	2	2	2	2	4		5	2	2	3	2	3	3	2	3	256
1	1	1		2		Biology	1	3	1	1,2,3		1	3	4	8	5	1	3	2	6	7		2	1	1	3	3	3	1	2	1	3	2	5		5	3	3	1	2	2	5	3	4	596
1	2	2		4		business administration	2	1	2	3		1,3,4	3	1	3	2	4	5	6	7	8		3	1	2	5	3	2	1	1	1	3	1	5		5	2	2	2	2	2	2	2	2	305
1	2	1		3		Public Health	1	1	2	1,2,3,4		1	3	1	3	4	2	5	6	7	8		2	2	1	1	1	3	1	1	1	2	2	4	I get nervous	5	3	4	2	3	4	4	4	4	855
1	2	1		6		Criminal Justice	2	1	3	3		1	4	3	2	4	1	7	5	8	6	myself	2	2	3	3	5	3	1	2	2	2	2	2	i just don’t trust easily and don’t like talking about how i feel	4	4	3	2	3	4	3	5	5	540
1	3	2		3		Accounting	2	1	1	3,4		1	3	4	5	8	1	3	2	6	7		1	1	2	3	3	3	1	1	1	3	2	4		1	1	1	1	1	2	2	2	2	838
1	2	1		6		Recreational Therapy	1	1	2	3		1	3	2	5	3	1	6	4	7	8		2	2	3	4	4	1	1	1	2	1	1	2	Personal or Embarrassing info I don't want to share	3	2	2	2	2	2	3	3	4	715
1	1	2		6		Accounting	2	3	2	2,3		1,2,3,4	2	2	5	4	1	6	3	7	8		2	2	1	1	3	3	1	2	2	3	2	4	I can tell her everything and she will know more than what the internet tells me.	3	3	2	2	2	4	2	1	4	339
1	2	2		6		Biology	1	1	2	4		3	3	2	5	4	1	6	3	7	8		1	1	2	5	5	3	1	1	2	3	2	5		4	2	2	2	2	2	2	1	4	101
1	1	1		3		Public Health	1	3	2	3,4		1,4	4	3	4	5	1	7	2	6	8		2	1	1	3	3	3	1	2	2	3	2	4		5	3	2	3	3	2	3	1	3	119
1	2	1		3		Public health	1	1	2	3		1,4	1	1	2	3	4	6	5	7	8		2	1	1	1	3	2	1	1	1	1	2	2		5	1	1	2	3	2	2	2	3	633
1	2	2		2		Engineering	2	1	2	3		1	3	3	4	2	1	5	7	6	8		2	1	1	3	4	3	1	1	1	3	2	4		5	2	2	2	2	2	2	3	2	7
1	3	1		6		Engineering	1	1	2	1,2,3,4	WebMd, acne.com, youtube	1,4	3	1	6	8	3	5	4	7	2	Past experience on how my body has reacted if applicable	2	1	3	3	4	3	1	1	2	2	2	4	I do not know what you want me to explain, so I am guessing this is in reference to the prior question. I have barriers when they must perform personal examinations. Barriers in the sense, if I could, I would choose them not to preform them.	4	3	3	3	3	1	1	2	2	396
1	1	1		6		Biology	1	3	2	2		1	3	1	7	4	2	5	3	6	8		1	1	4	3	3	2	1	2	2	1	2	3		5	3	2	2	2	2	2	2	3	370
1	1	2		6		Biology	1	2	2	4		1	3	1	2	3	4	5	6	7	8		1	1	1	3	4	3	2	1	1	3	2	4		3	2	3	4	2	3	3	3	3	38
1	1	1		3		Biology	1	2	2	3		1,3,4	3	2	3	4	1	6	5	7	8		1	1	1	3	3	3	1	1	1	2	2	5		4	2	2	2	2	2	2	2	2	346
1	2	2		6		Mechanical Engineering	2	2	2	2,3		1,3,4	3	2	3	4	1	5	6	7	8		3	2	2	3	4	3	2	2	1	3	1	5		4	3	3	4	4	3	3	2	4	195
1	1	2		6		undecided	2	2	1	1,2,3	google, web md	1,3	2	3	6	7	1	4	2	5	8		2	1	2	3	3	3	1	1	1	2	1	4	eating and exercise habits	3	2	3	1	1	2	1	1	1	280
1	1	1		6		speech pathology for communication science disorders	1	1	2	2		1	1	1	4	6	3	5	2	7	8		3	1	3	1	1	1	1	2	2	1	2	3		3	3	3	4	4	3	3	5	3	745
1	1	2		6		Currently undecided	1	1	1	2,3		1,2,3,4	3	2	5	4	1	6	3	7	8		2	1	1	5	5	3	1	2	1	3	1	4	Sometimes there may be something private that I'd rather not ask about, unless it is important.	4	2	2	3	2	2	2	1	3	876
1	2	2		6		Finance	2	1	2	1,2		1	1	4	3	6	1	5	2	8	7		2	1	1	3	3	3	1	1	1	3	1	4		3	1	1	1	1	1	1	1	2	752
1	2	2		3		Software engineering	2	1	2	1		1	2	2	3	4	6	1	5	7	8		1	1	1	3	3	1	1	1	1	2	2	4		2	1	1	2	2	2	2	2	2	998
1	1	1		6		Criminal Justice	1	2	2	3		1,2,4	3	2	6	3	1	5	4	7	8		2	1	2	3	5	3	1	2	1	1	2	3		3	2	2	2	2	2	3	2	3	25
1	1	2		6		Chemistry	2	2	1	2,3		1	4	2	4	7	1	6	3	5	8		1	1	1	3	3	3	1	1	1	3	1	5		3	2	2	2	2	2	2	1	2	106
2	4	2		8		BSBA Finance	2	1	2	4		5	3	1	3	4	2	5	6	7	8		3	1	3	5	4	3	2	2	2	3	5	3		4	3	4	2	3	3	2	4	3	526
1	1	1		3		Exercise Physiology	1	2	2	3		4	3	1	5	4	2	6	3	7	8		1	2	2	1	3	3	1	2	1	1	2	4		3	3	4	4	4	2	3	1	3	938
2	3	1		6		Social work	2	1	2	3		1,3	3	3	7	4	1	6	2	5	8		2	1	2	3	4	1	1	1	1	1	2	3	I'm scared to disagree when I don't agree with my doctor	4	1	2	2	3	2	2	2	3	553
1	2	2		6		hospitality management	2	1	2	3		1,3,4	3	2	3	4	1	5	6	7	8		1	1	2	4	4	3	1	2	1	3	2	3		4	3	2	2	2	2	3	3	4	898
2	4	1		6		Public Health	1	1	1	1,2,3	Google	1,2,3,4	3	2	5	4	1	8	3	6	7		2	1	2	3	5	3	1	2	1	1	2	4	When a provider asks me something that isn't related to my chief complaint, I don't wish to answer it	4	2	1	2	2	3	2	1	1	130
1	2	2		6		Business- finance	2	2	2	1,2,3,4	web md, mayoclinic, etc.	1,3,4	2	3	4	7	1	5	2	6	8		2	1	2	3	5	3	1	1	1	3	1	4		4	1	1	2	1	2	1	1	1	749
1	2	2		6		Business	2	2	2	3		1	4	2	3	4	1	6	5	7	8		2	1	2	3	3	3	1	2	1	3	1	4		3	3	4	2	3	2	2	2	4	23
1	1	1		6		Performance and Choreography	2	2	2	2,3		5	5	3	5	4	1	6	2	7	8		2	1	2	4	4	2	1	2	1	3	1	4	I rarely feel as though my physician judges me for my decisions.	4	2	3	2	3	2	2	2	4	621
1	2	1		3		public health	2	3	2	3		1,2,4	3	2	5	4	1	6	3	7	8		3	1	1	3	3	3	1	1	1	2	2	3		2	2	2	2	3	2	2	2	2	930
1	4	2		6		Entrepreneurship with a concentration in Fashion Merchandising	2	1	1	3		1	3	4	5	6	1	7	3	8	2	Scrubs	2	2	1	3	3	3	1	2	1	3	2	5		3	3	2	3	3	3	2	2	2	968
2	3	1		3		Exercise Physiology	1	1	2	2,3		1	2	3	5	4	1	6	2	7	8		1	1	2	1	3	3	1	1	1	2	1	4	Not really	2	1	1	1	1	1	1	1	1	688
1	1	1		6		Psychology	1	1	1	2,3		1	2	2	4	3	1	6	5	7	8		2	2	2	1	3	2	1	1	1	2	1	4	I don’t always feel comfortable because I have a male doctor, and he has been my doctor since I was a child so it is odd talking with him about issues within my body.	4	3	4	4	4	3	2	2	4	823
2	3	1		3		General Biology	1	3	2	2,3		1	3	2	4	8	1	5	3	6	7		2	1	2	3	3	2	2	1	1	2	2	3		4	2	3	3	3	2	2	3	3	441
2	4	1		6		Accounting	2	1	2	3		1,3,4	3	2	3	7	1	5	4	6	8		2	1	1	3	4	3	1	1	1	3	2	4		1	1	1	1	1	1	1	1	1	442
1	1	2		3		Construction managment	2	2	2	3		5	5	3	4	8	1	7	5	6	2	Doing research	1	1	1	4	4	3	1	2	2	3	5	5		5	1	1	2	1	1	1	1	3	761
1	1	2		6		criminal justice	2	1	2	3		1	3	2	5	3	1	6	4	7	8		2	1	1	4	4	3	1	2	1	3	1	5		4	2	2	2	2	2	2	2	2	259
1	1	1		7	Mixed: Latino/White/American Native	Biology/Pre-med	1	2	2	2,3		1,3,4	3	2	4	5	1	7	3	6	8		1	1	2	4	3	2	1	1	1	2	2	3	I get very nervous around people of authority and some things are embarrassing to discuss.	2	2	2	3	3	3	2	1	2	477
1	2	1		6		accounting	2	1	2	2		1	1	2	4	5	1	6	3	7	8		1	1	1	4	3	2	1	2	1	2	2	3		5	3	3	1	2	5	2	1	4	780
1	2	2		8		Biology	1	2	2	3		2	4	2	5	3	1	6	4	7	8		1	1	1	4	4	3	1	2	2	3	1	5		5	2	2	1	1	1	2	3	4	65
1	2	1		6		Public Health	1	1	2	1,2,3,4		1,3,4	2	3	4	5	1	6	2	7	8		2	1	1	3	3	2	1	1	1	2	2	4	Sometimes I feel embarrassed or ashamed talking about certain aspects of my health because I know when I haven't been cautious enough and when I've made a mistake and don't want them to be angry, disappointed or judge me.	3	1	1	1	1	1	1	1	2	983
3	1	2		6		Computer Science	2	2	2	3		1,4	3	2	3	4	1	5	6	7	8		2	1	2	3	3	2	1	1	1	3	5	4		3	1	1	1	2	2	2	2	2	233
1	1	2		6		Undecided	1	3	2	3		1,4	3	1	5	3	2	6	4	7	8		1	1	2	3	3	1	1	1	1	3	1	5		3	1	2	2	1	2	2	3	3	871
1	3	1		3		Biochemistry	1	1	2	1,2,3	Web md	1,3,4	1	3	4	5	7	2	1	8	6		2	1	2	4	3	1	1	1	1	1	2	5		4	1	1	1	1	2	1	1	1	295
1	1	2		3		Business	2	2	2	1,2,3		1,3,4	2	1	2	3	4	6	5	7	8		2	1	2	4	3	2	3	1	1	3	5	3		3	1	1	1	1	1	1	1	1	764
1	1	1		2		Biology	1	2	2	2,3		1,4	3	2	4	6	1	5	3	7	8		2	1	1	3	3	2	1	1	1	3	2	4	I feel very comfortable with my physician. She actually gets to know me and keeps up with what all is going on in my life.	3	3	2	3	3	2	2	3	4	199
1	1	1		6		Undecided	1	2	2	3		4	3	3	7	6	1	4	2	5	8		2	1	1	3	3	3	1	1	1	3	2	5		1	2	2	2	4	2	4	2	2	748
1	1	1		3		Biology	1	3	2	3		1,4	3	3	4	5	1	7	2	6	8		3	2	2	4	3	3	1	2	2	2	2	4		5	3	3	5	3	3	3	1	3	16
2	4	1		6		Psychology	1	1	2	1,3	WebMD	1,2	3	4	5	3	1	6	2	7	8		1	2	1	3	3	2	1	1	1	3	1	5		4	2	1	2	2	2	2	2	3	484
1	1	1		3		Biology	2	3	2	3		1,4	3	3	5	4	1	6	2	7	8		3	1	3	3	3	3	1	2	2	3	1	4	If something is wrong with me that is embarrassing or fearful to me it will cause me to be less than confidant about telling my physician	3	3	2	2	2	2	3	2	3	594
1	2	2		4		Foreign Languages	2	2	1	3		1	3	2	1	4	3	5	6	7	8		2	1	2	1	3	3	1	1	1	2	1	3		3	3	2	2	2	2	2	2	2	480
1	2	1		6		Biology	1	3	2	3		1	4	3	4	5	1	6	2	7	8		2	1	2	4	3	2	1	2	2	1	1	4		5	2	2	2	3	2	2	1	2	543
1	1	1		4		Social Work	2	3	2	1,2,3	Google	1	3	6	1	7	2	5	3	4	8		3	1	3	1	3	2	1	1	1	1	2	4	I might feel uncomfortable disclosing certain information to my physician.	3	2	2	3	2	2	3	2	3	503
